# Supplementary material for: Genome-wide analysis of structural variants reveals genetic differences in Chinese pigs
Source: PLoS One. 2017 Oct 24;12(10):e0186721. doi: 10.1371/journal.pone.0186721 (PMC5655481; doi:10.1371/journal.pone.0186721)
Supplement: S1 Table — (XLSX) [file pone.0186721.s016.xlsx]

## Sheet: S1 Table
S1 Table. The merged set of SVs distributed in Chinese pigs.
Chromosome	Start positon	End position	SV type	SV counts
1	9948	10043	Deletion	6
1	14551	14698	Deletion	2
1	23149	84331	Duplication	11
1	31086	64285	Deletion	10
1	108996	109293	Deletion	11
1	271372	271526	Deletion	39
1	306434	981833	Inversion	4
1	343159	463264	Deletion	47
1	739506	739930	Deletion	18
1	791995	792132	Deletion	44
1	859142	860287	Deletion	2
1	868637	868946	Deletion	5
1	1303654	1303732	Deletion	21
1	1367070	1384605	Deletion	21
1	1631049	1635424	Duplication	4
1	1881677	1882157	Deletion	1
1	1949519	1950270	Deletion	4
1	2003948	2004029	Deletion	7
1	2024222	2024684	Deletion	12
1	2139159	2139466	Deletion	9
1	2161017	2164058	Deletion	38
1	2222544	2322996	Inversion	43
1	2245486	2246036	Deletion	2
1	2402245	2402426	Deletion	4
1	2476919	2526903	Deletion	57
1	2551146	2551357	Deletion	2
1	2553965	2620474	Deletion	57
1	2661924	2662178	Deletion	5
1	2718721	2718799	Deletion	2
1	2778828	2778901	Deletion	3
1	2789153	2789220	Deletion	1
1	2806154	2808062	Deletion	23
1	2835404	2835596	Deletion	15
1	2934124	3048164	Deletion	32
1	2986150	3286546	Inversion	19
1	3124467	3124774	Deletion	8
1	3196600	3197390	Deletion	1
1	3202871	3203793	Duplication	8
1	3227584	3228009	Deletion	3
1	3267326	3268574	Deletion	13
1	3290498	3291424	Deletion	1
1	3304209	3304493	Deletion	9
1	3333499	3333552	Deletion	3
1	3336854	3337164	Deletion	1
1	3358325	3358976	Deletion	10
1	3374124	3374478	Deletion	2
1	3377107	3377461	Deletion	1
1	3377761	3377838	Deletion	13
1	3395802	3395861	Deletion	9
1	3422432	3422787	Deletion	1
1	3432530	3460765	Inversion	10
1	3490291	3511925	Deletion	17
1	3506221	3568808	Inversion	52
1	3506358	3546262	Duplication	54
1	3520264	3521247	Deletion	1
1	3538920	3539888	Deletion	1
1	3580213	3580536	Deletion	6
1	3585472	3585915	Deletion	26
1	3623793	3625932	Deletion	3
1	3640399	3640476	Deletion	1
1	3647537	3647847	Deletion	45
1	3667816	3668541	Deletion	4
1	3678076	3678434	Deletion	1
1	3681343	3691968	Deletion	1
1	3700948	3704087	Deletion	1
1	3711631	4017351	Inversion	2
1	3735054	3736065	Deletion	13
1	3737711	3738616	Deletion	17
1	3748339	3748778	Deletion	1
1	3802664	3802999	Deletion	22
1	3803687	3804980	Deletion	1
1	3825420	3825713	Deletion	13
1	3840752	3841047	Deletion	33
1	3848331	3848640	Deletion	1
1	3861456	3861846	Deletion	20
1	3967521	4150080	Duplication	65
1	3978118	4150111	Deletion	40
1	4171545	4171674	Deletion	8
1	4206890	4228586	Deletion	28
1	4233840	4233949	Deletion	60
1	4235173	4236481	Deletion	1
1	4344292	4346527	Deletion	2
1	4393873	4707989	Duplication	6
1	4408094	4410061	Deletion	37
1	4417508	4417680	Deletion	21
1	4437001	4486996	Deletion	65
1	4491156	4491452	Deletion	48
1	4519938	4614721	Deletion	66
1	4626681	4626991	Deletion	4
1	4629219	4629333	Deletion	18
1	4656025	4656083	Deletion	1
1	4674025	4674700	Deletion	58
1	4677122	4677443	Deletion	13
1	4680262	4680411	Deletion	3
1	4683930	4684223	Deletion	18
1	4692996	4708148	Deletion	23
1	4726401	4726621	Deletion	42
1	4753730	4755361	Deletion	2
1	4763959	4764360	Deletion	7
1	4826865	4827159	Deletion	30
1	4876283	4877429	Deletion	10
1	4878165	4878473	Deletion	34
1	4913926	4914497	Deletion	9
1	4915620	4915883	Deletion	5
1	4922032	4922338	Deletion	1
1	4932171	4932361	Deletion	15
1	4936464	4937154	Deletion	31
1	4948905	4950160	Deletion	13
1	4963666	4964441	Deletion	8
1	5057164	5057828	Deletion	15
1	5097411	5097712	Deletion	20
1	5213797	5217887	Deletion	2
1	5215731	5217929	Inversion	6
1	5273999	5274304	Deletion	27
1	5322222	5477070	Inversion	1
1	5404545	5404844	Deletion	57
1	5435810	5435885	Deletion	30
1	5492456	5492819	Deletion	1
1	5499137	5538706	Deletion	27
1	5651068	5655598	Deletion	3
1	6064037	6064386	Deletion	1
1	6109701	6110218	Deletion	1
1	6140591	6141171	Deletion	42
1	6175552	6175834	Deletion	6
1	6188955	6189461	Deletion	1
1	6191346	6193989	Deletion	1
1	6199941	6200024	Deletion	11
1	6262039	6262355	Deletion	3
1	6312019	6314910	Deletion	3
1	6319602	6321276	Deletion	28
1	6322186	6322869	Duplication	1
1	6343571	6344533	Deletion	2
1	6369675	6369762	Deletion	1
1	6376390	6376568	Deletion	2
1	6399760	6411985	Deletion	4
1	6431938	6432187	Deletion	1
1	6473977	6474652	Deletion	21
1	6494073	6495043	Deletion	1
1	6586372	6586686	Deletion	26
1	6735850	6737707	Deletion	63
1	6746523	6746606	Deletion	1
1	6811462	6811593	Deletion	23
1	6832453	6832772	Deletion	57
1	6838745	6839046	Deletion	27
1	6843347	6843650	Deletion	24
1	6872465	6872568	Deletion	1
1	6914687	6967782	Duplication	66
1	6918364	6918673	Deletion	51
1	6932528	6932706	Deletion	1
1	6977048	6977361	Deletion	32
1	7038355	7178699	Inversion	65
1	7070552	7071323	Deletion	13
1	7077449	7077723	Deletion	9
1	7082125	7082438	Deletion	38
1	7096764	7097060	Deletion	50
1	7098752	7099030	Deletion	9
1	7099989	7185457	Duplication	66
1	7117475	7117777	Deletion	47
1	7124238	7124577	Deletion	8
1	7143905	7144180	Deletion	46
1	7154014	7154191	Deletion	2
1	7168190	7168460	Deletion	63
1	7241266	7241726	Deletion	2
1	7246156	7246447	Deletion	35
1	7282001	7282568	Deletion	2
1	7300481	7301179	Deletion	39
1	7328714	7329000	Deletion	37
1	7347795	7348331	Deletion	16
1	7401276	7403913	Deletion	1
1	7448991	7449275	Deletion	57
1	7482634	7482877	Deletion	36
1	7489402	7489703	Deletion	34
1	7493841	7494091	Deletion	7
1	7514105	7514178	Deletion	9
1	7631092	7631607	Deletion	2
1	7637586	7650886	Inversion	28
1	7637934	7638416	Deletion	1
1	7677684	7693332	Inversion	66
1	7709562	7710121	Deletion	28
1	7727268	7742797	Inversion	61
1	7754636	7754707	Deletion	5
1	7785048	7785299	Deletion	31
1	7792727	7793099	Deletion	11
1	7798383	7799270	Deletion	4
1	7808069	7809561	Deletion	11
1	7896731	7897012	Deletion	22
1	7931526	7931798	Deletion	15
1	7948080	7948163	Deletion	2
1	7965677	7965917	Deletion	40
1	8038665	8038968	Deletion	51
1	8061358	8061636	Deletion	21
1	8067687	8067767	Deletion	4
1	8078641	8079374	Deletion	5
1	8087324	8087805	Deletion	25
1	8124735	8125022	Deletion	13
1	8132061	8132175	Deletion	3
1	8180736	8181132	Deletion	7
1	8206089	8206404	Deletion	5
1	8225764	8226564	Deletion	1
1	8231713	8236473	Deletion	4
1	8244188	8245722	Deletion	48
1	8253453	8253586	Deletion	12
1	8258786	8259091	Deletion	63
1	8271335	8272021	Inversion	3
1	8281979	8282272	Deletion	5
1	8282703	8285082	Deletion	8
1	8303943	8495315	Inversion	63
1	8340198	8340519	Deletion	1
1	8341881	8342397	Deletion	12
1	8372556	8374208	Deletion	2
1	8400009	8400361	Deletion	1
1	8430223	8430389	Deletion	1
1	8502037	8502316	Deletion	26
1	8518348	8519371	Deletion	1
1	8533460	8535466	Deletion	6
1	8717443	8718399	Deletion	1
1	8725090	8727799	Deletion	1
1	8749491	8749752	Deletion	2
1	8782631	8782888	Deletion	4
1	8836618	8837441	Deletion	2
1	8839789	8840072	Deletion	26
1	8852404	8853315	Deletion	5
1	8856925	8857007	Deletion	5
1	8860525	8860834	Deletion	19
1	8920143	8924253	Duplication	5
1	8932664	8933008	Deletion	5
1	8967965	9135069	Inversion	24
1	8998031	8998142	Deletion	31
1	9000207	9000275	Deletion	2
1	9016328	9016632	Deletion	1
1	9124206	9124547	Deletion	1
1	9281885	9282162	Deletion	29
1	9309117	9311122	Deletion	2
1	9329184	9329476	Deletion	51
1	9405623	9405904	Deletion	3
1	9407716	9408035	Deletion	32
1	9412778	9413057	Deletion	48
1	9413631	9413716	Deletion	5
1	9435663	9437143	Deletion	2
1	9438384	9438475	Deletion	1
1	9449866	9450083	Inversion	1
1	9499276	9499594	Deletion	3
1	9509311	9509583	Deletion	1
1	9518396	9518694	Deletion	4
1	9547944	9548222	Deletion	19
1	9550975	9551317	Deletion	11
1	9559855	9560184	Deletion	8
1	9582475	9594045	Deletion	1
1	9596637	9596709	Deletion	2
1	9608639	9608926	Deletion	5
1	9635523	9635800	Deletion	53
1	9642724	9643153	Deletion	44
1	9647507	9647805	Deletion	8
1	9679660	9729718	Deletion	53
1	9739996	9740108	Deletion	3
1	9796205	9796471	Deletion	1
1	9831932	9832277	Deletion	1
1	9837888	9838170	Deletion	13
1	9849507	9849792	Deletion	13
1	9863807	9864116	Deletion	6
1	9866880	9867165	Deletion	58
1	9894529	9894648	Deletion	1
1	9954394	9955201	Deletion	2
1	10048700	10048851	Deletion	2
1	10054562	10055048	Deletion	7
1	10081723	10081994	Deletion	10
1	10085511	10135516	Deletion	65
1	10147935	10148187	Deletion	1
1	10174355	10174555	Deletion	1
1	10194290	10194559	Deletion	6
1	10206777	10206859	Deletion	2
1	10234216	10234466	Deletion	1
1	10234701	10235240	Deletion	59
1	10241329	10241603	Deletion	60
1	10247080	10247604	Deletion	1
1	10301329	10301619	Deletion	25
1	10395404	10395520	Deletion	4
1	10398841	10400293	Deletion	13
1	10444659	10444970	Deletion	24
1	10464766	10465071	Deletion	19
1	10490271	10491764	Deletion	40
1	10523732	10526564	Deletion	17
1	10556990	10557306	Deletion	5
1	10638293	10640343	Deletion	1
1	10638895	10830285	Duplication	47
1	10676402	10676515	Deletion	4
1	10736995	10738076	Deletion	1
1	10741382	10741677	Deletion	50
1	10758723	10759684	Deletion	27
1	10766651	10767079	Inversion	2
1	10801589	10803128	Deletion	42
1	10822153	10822449	Deletion	46
1	10839392	10886601	Inversion	59
1	10845685	10846488	Deletion	3
1	10847336	10847620	Deletion	42
1	10870418	10870718	Deletion	46
1	10877247	10877529	Deletion	18
1	10893674	10894371	Deletion	60
1	10913934	10914165	Deletion	14
1	10951360	10951429	Deletion	3
1	10957261	10957539	Deletion	5
1	10976935	11126611	Deletion	4
1	11248594	11249177	Deletion	47
1	11259039	11259331	Deletion	14
1	11259881	11260151	Deletion	4
1	11285077	11287177	Deletion	37
1	11288248	11288678	Deletion	13
1	11305324	11306282	Deletion	30
1	11307055	11307355	Deletion	19
1	11393404	11393703	Deletion	37
1	11437517	11438511	Deletion	1
1	11455077	11455984	Deletion	49
1	11641128	11642744	Inversion	40
1	11647134	11647420	Deletion	21
1	11662249	11662527	Deletion	23
1	11684297	11684580	Deletion	38
1	11739293	11739582	Deletion	17
1	11740574	11741764	Deletion	5
1	11757544	11757891	Deletion	29
1	11760275	11761266	Deletion	22
1	11763981	11765509	Deletion	1
1	11775230	11830012	Deletion	66
1	11838585	11838673	Deletion	8
1	11871319	11871588	Deletion	23
1	12025811	12026189	Deletion	4
1	12041352	12041814	Deletion	2
1	12241197	12241891	Deletion	1
1	12244266	12244576	Deletion	5
1	12320223	12320867	Deletion	10
1	12378905	12379135	Deletion	20
1	12380133	12385636	Inversion	59
1	12406830	12469732	Deletion	49
1	12573392	12574636	Deletion	32
1	12645959	12646260	Deletion	36
1	12672643	12672937	Deletion	7
1	12771505	12771938	Deletion	1
1	12783035	12784059	Deletion	10
1	12840298	12840644	Deletion	3
1	13157587	13182479	Deletion	64
1	13368259	13435214	Inversion	30
1	13369124	13369319	Deletion	9
1	13370811	13371195	Deletion	3
1	13448043	13449607	Deletion	1
1	13478317	13479548	Inversion	4
1	13624758	13625006	Deletion	5
1	13634692	13634953	Deletion	2
1	13644888	13645070	Deletion	3
1	13691108	13691387	Deletion	1
1	13714473	13905290	Inversion	66
1	13758672	13758988	Deletion	1
1	13776292	13776553	Deletion	51
1	13777107	13777421	Deletion	33
1	13787083	13787665	Deletion	10
1	13805662	13805975	Deletion	22
1	13827028	13827538	Deletion	3
1	13856904	13857195	Deletion	25
1	13895517	13896639	Deletion	1
1	13985073	13985168	Deletion	1
1	14030753	14030880	Deletion	34
1	14033432	14034514	Deletion	6
1	14035914	14036206	Deletion	25
1	14049604	14049875	Deletion	48
1	14057558	14057827	Deletion	43
1	14101081	14101378	Deletion	57
1	14108700	14109747	Deletion	44
1	14135342	14135838	Deletion	1
1	14165635	14166387	Deletion	3
1	14174412	14175039	Deletion	1
1	14184280	14184543	Deletion	3
1	14191756	14192055	Deletion	26
1	14192564	14192997	Deletion	46
1	14205551	14205654	Deletion	43
1	14210764	14211069	Deletion	41
1	14215845	14216267	Deletion	3
1	14225266	14225523	Deletion	1
1	14232887	14233155	Deletion	26
1	14247293	14249157	Deletion	1
1	14250930	14251200	Deletion	39
1	14259310	14263444	Deletion	7
1	14268588	14269538	Deletion	4
1	14270512	14270787	Deletion	1
1	14272483	14274847	Deletion	58
1	14278621	14278694	Deletion	2
1	14291298	14291583	Deletion	4
1	14299441	14299708	Deletion	3
1	14333606	14334314	Deletion	3
1	14342501	14343509	Inversion	16
1	14343309	14343530	Deletion	7
1	14348159	14348408	Deletion	1
1	14358394	14358657	Deletion	3
1	14378975	14379085	Deletion	4
1	14380792	14381660	Deletion	1
1	14392590	14394959	Deletion	1
1	14411071	14411358	Deletion	4
1	14417233	14418513	Deletion	65
1	14427306	14427614	Deletion	1
1	14431667	14431937	Deletion	29
1	14439816	14440118	Deletion	2
1	14472318	14472947	Deletion	26
1	14592762	14593084	Deletion	44
1	14634350	14634658	Deletion	3
1	14646915	14647201	Deletion	27
1	14716309	14716498	Deletion	8
1	14726362	14728233	Duplication	1
1	14822797	14822978	Deletion	27
1	14867337	15024625	Inversion	3
1	14880527	14880830	Deletion	15
1	14881613	14882005	Deletion	41
1	14890484	14890810	Deletion	55
1	14925203	14926492	Deletion	3
1	14949904	14950237	Deletion	2
1	14951546	14951742	Deletion	20
1	14973004	14974041	Deletion	1
1	15059703	15063588	Deletion	3
1	15102395	15102483	Deletion	3
1	15106861	15177431	Duplication	58
1	15107690	15107759	Deletion	2
1	15122870	15123202	Deletion	29
1	15140492	15141143	Deletion	5
1	15143771	15143836	Deletion	25
1	15161212	15161495	Deletion	56
1	15164094	15164378	Deletion	18
1	15170316	15173160	Deletion	8
1	15231992	15232264	Deletion	1
1	15253195	15253252	Deletion	1
1	15283549	15287805	Deletion	54
1	15287612	15393440	Inversion	4
1	15289267	15289562	Deletion	64
1	15306474	15306748	Deletion	19
1	15313595	15313682	Deletion	1
1	15322771	15322871	Deletion	4
1	15323798	15324192	Deletion	1
1	15325554	15325835	Deletion	33
1	15328982	15329310	Deletion	39
1	15347147	15347757	Deletion	21
1	15353711	15354022	Deletion	36
1	15365705	15366224	Deletion	24
1	15367806	15368494	Deletion	5
1	15382552	15382850	Deletion	1
1	15397865	15397941	Deletion	17
1	15421178	15421445	Deletion	18
1	15430466	15430763	Deletion	15
1	15437801	15438193	Deletion	5
1	15447809	15448136	Deletion	58
1	15493540	15493906	Deletion	1
1	15499215	15499580	Deletion	4
1	15511604	15511990	Deletion	61
1	15518060	15518180	Deletion	2
1	15532664	15533090	Deletion	39
1	15545279	15545550	Deletion	20
1	15574281	15574580	Deletion	32
1	15618998	15619323	Deletion	27
1	15627611	15628237	Deletion	3
1	15643020	15643103	Deletion	2
1	15653560	15654086	Inversion	1
1	15658464	15658814	Deletion	2
1	15773098	15821876	Inversion	53
1	15779226	15779530	Deletion	16
1	15786609	15787375	Deletion	18
1	15811335	15812897	Deletion	3
1	15831753	15843683	Deletion	66
1	15856686	15856975	Deletion	59
1	15869540	15901933	Inversion	56
1	15974046	15981295	Inversion	57
1	15979926	15979995	Deletion	7
1	16041572	16042179	Deletion	16
1	16051288	16051571	Deletion	5
1	16131402	16132333	Deletion	6
1	16149724	16149778	Deletion	3
1	16161386	16161674	Deletion	40
1	16179388	16179670	Deletion	27
1	16184428	16184735	Deletion	11
1	16189142	16189500	Deletion	2
1	16192458	16192754	Deletion	21
1	16206010	16206279	Deletion	60
1	16237492	16237892	Deletion	6
1	16313462	16313746	Deletion	29
1	16316179	16360701	Inversion	60
1	16362219	16362507	Deletion	51
1	16384139	16384287	Deletion	55
1	16463899	16464201	Deletion	2
1	16531204	16580301	Inversion	63
1	16564449	16564827	Deletion	1
1	16580403	16759874	Inversion	61
1	16607401	16607517	Deletion	1
1	16649430	16649628	Deletion	52
1	16656958	16657240	Deletion	20
1	16810493	16861442	Deletion	66
1	16911219	16912078	Duplication	3
1	16927067	16927366	Deletion	20
1	16942902	16943002	Deletion	51
1	17049295	17049731	Deletion	62
1	17057356	17057640	Deletion	3
1	17077753	17078106	Deletion	66
1	17094717	17095837	Deletion	1
1	17096889	17097200	Deletion	44
1	17105224	17105517	Deletion	12
1	17110054	17111183	Deletion	1
1	17115251	17115692	Deletion	2
1	17130609	17130908	Deletion	4
1	17140714	17154093	Duplication	1
1	17153261	17154107	Deletion	1
1	17185349	17185637	Deletion	21
1	17190814	17190980	Deletion	8
1	17193682	17194010	Deletion	3
1	17197960	17198073	Deletion	1
1	17240510	17240802	Deletion	43
1	17259719	17259922	Deletion	3
1	17260777	17261123	Deletion	65
1	17262711	17262994	Deletion	10
1	17267811	17268333	Deletion	19
1	17282330	17283518	Deletion	7
1	17308768	17309080	Deletion	6
1	17322208	17322486	Deletion	41
1	17325605	17325925	Deletion	50
1	17348085	17348839	Deletion	27
1	17355925	17356197	Deletion	36
1	17363229	17363507	Deletion	1
1	17374543	17374878	Deletion	61
1	17386375	17386651	Deletion	2
1	17404323	17404411	Deletion	11
1	17418407	17418734	Deletion	1
1	17458728	17459397	Duplication	1
1	17472631	17472683	Deletion	2
1	17487404	17488290	Deletion	10
1	17521978	17522258	Deletion	2
1	17578085	17578169	Deletion	29
1	17588678	17589900	Deletion	49
1	17590072	17590199	Deletion	21
1	17626231	17626524	Deletion	62
1	17629213	17629490	Deletion	32
1	17631400	17631457	Deletion	1
1	17632184	17632743	Inversion	3
1	17638781	17638841	Deletion	11
1	17646082	17646365	Deletion	48
1	17648394	17648491	Deletion	5
1	17718799	17718936	Deletion	9
1	17750615	17750880	Deletion	65
1	17810880	17886788	Inversion	33
1	17846775	17847072	Deletion	14
1	17877682	17877965	Deletion	4
1	17945068	17945345	Deletion	2
1	17947114	17947493	Deletion	3
1	17967316	17967638	Deletion	17
1	17988209	17988508	Deletion	55
1	18000080	18000490	Deletion	19
1	18085051	18085325	Deletion	29
1	18095723	18145704	Deletion	28
1	18207820	18357257	Inversion	8
1	18214797	18369599	Duplication	1
1	18224953	18225217	Deletion	6
1	18229040	18279027	Deletion	66
1	18339474	18339736	Deletion	1
1	18347776	18353744	Deletion	4
1	18494547	18495067	Deletion	3
1	18514914	18515226	Deletion	17
1	18522149	18522231	Deletion	5
1	18543248	18543428	Deletion	32
1	18571856	18639429	Duplication	4
1	18611940	18612686	Deletion	18
1	18651576	18651861	Deletion	5
1	18657291	18714345	Deletion	36
1	18723711	18724103	Deletion	2
1	18735575	18735827	Deletion	10
1	18738471	18753537	Deletion	29
1	18756784	18757086	Deletion	8
1	18810815	18811025	Deletion	14
1	18840644	18840934	Deletion	20
1	18841558	18841831	Deletion	47
1	18856974	18857127	Deletion	25
1	18942839	18942910	Deletion	1
1	18971003	18971300	Deletion	62
1	18990949	18991276	Deletion	59
1	18991902	18992194	Deletion	55
1	19260886	19261179	Deletion	15
1	19264339	19264614	Deletion	57
1	19277471	19277545	Deletion	30
1	19279606	19286057	Deletion	60
1	19489608	19490064	Deletion	2
1	19554884	19555188	Deletion	2
1	19584327	19585130	Deletion	8
1	19649490	19649806	Deletion	1
1	19800543	19800930	Deletion	34
1	19812719	19814551	Deletion	37
1	19840404	19840861	Deletion	38
1	19847467	19847531	Deletion	1
1	19855579	19886505	Deletion	46
1	19893231	19895748	Deletion	2
1	19995185	19995304	Deletion	57
1	20073828	20074112	Deletion	22
1	20121143	20121224	Deletion	23
1	20139739	20140122	Deletion	1
1	20273815	20274125	Deletion	48
1	20297314	20297612	Deletion	41
1	20361820	20361874	Deletion	1
1	20373411	20373734	Deletion	30
1	20389822	20425062	Inversion	66
1	20394498	20395799	Deletion	2
1	20452415	20454706	Deletion	18
1	20575795	20578879	Deletion	8
1	20862188	20862295	Deletion	3
1	20869567	20870836	Inversion	4
1	20959866	20960132	Deletion	51
1	21039113	21039754	Deletion	14
1	21039127	21039861	Duplication	35
1	21048231	21050537	Deletion	1
1	21052200	21052494	Deletion	1
1	21068599	21068905	Deletion	8
1	21087352	21137377	Deletion	66
1	21149837	21153994	Deletion	3
1	21221649	21221956	Deletion	66
1	21224811	21227366	Deletion	22
1	21242519	21242832	Deletion	24
1	21244148	21244314	Deletion	3
1	21296972	21305544	Deletion	66
1	21324336	21324487	Deletion	56
1	21351347	21351471	Deletion	2
1	21361626	21362021	Deletion	1
1	21386599	21386677	Deletion	3
1	21439551	21440855	Deletion	66
1	21458366	21458662	Deletion	3
1	21462481	21462546	Deletion	1
1	21508865	21511284	Inversion	3
1	21569213	21569513	Deletion	19
1	21585106	21585824	Deletion	3
1	21621927	21622110	Deletion	46
1	21645296	21646621	Deletion	6
1	21680127	21680396	Deletion	58
1	21725315	21725559	Deletion	1
1	21745723	21746035	Deletion	12
1	21760415	21760700	Deletion	60
1	21773537	21773909	Deletion	63
1	21951851	21952593	Deletion	30
1	21962683	21962854	Deletion	3
1	21967638	21967707	Deletion	4
1	21973559	21973728	Deletion	23
1	21980224	21980517	Deletion	15
1	22053660	22053917	Deletion	56
1	22058329	22058640	Deletion	64
1	22059883	22060188	Deletion	1
1	22064798	22064881	Deletion	3
1	22066442	22066496	Deletion	4
1	22100427	22112715	Inversion	2
1	22163696	22163964	Deletion	63
1	22167242	22167560	Deletion	23
1	22297164	22398550	Inversion	64
1	22383690	22384174	Deletion	32
1	22432145	22432212	Deletion	2
1	22518081	22518133	Deletion	11
1	22524735	22525035	Deletion	37
1	22529876	22530543	Deletion	1
1	22534789	22534887	Deletion	3
1	22541325	22543709	Deletion	1
1	22541336	22543931	Duplication	3
1	22547172	22549157	Deletion	6
1	22562302	22563632	Deletion	3
1	22562311	22563824	Duplication	2
1	22650949	22754206	Inversion	5
1	22984454	22989233	Deletion	5
1	23008893	23011764	Inversion	2
1	23027138	23027427	Deletion	6
1	23212490	23212771	Deletion	57
1	23275856	23276426	Deletion	2
1	23323496	23323808	Deletion	19
1	23353617	23354768	Inversion	15
1	23371641	23371956	Deletion	12
1	23376692	23377218	Deletion	3
1	23390225	23391305	Deletion	34
1	23400658	23400834	Deletion	38
1	23408225	23409723	Deletion	16
1	23409857	23410178	Deletion	1
1	23437294	23438411	Deletion	9
1	23442293	23443836	Deletion	2
1	23457402	23457710	Deletion	11
1	23459497	23461004	Deletion	48
1	23467827	23468139	Deletion	2
1	23473976	23475100	Deletion	1
1	23587097	23587386	Deletion	24
1	23631938	23632085	Deletion	2
1	23712829	23827436	Inversion	58
1	23752352	23777414	Deletion	2
1	23967775	23999526	Deletion	66
1	24000478	24000547	Deletion	8
1	24017655	24018397	Deletion	60
1	24019607	24019912	Deletion	1
1	24057916	24058208	Deletion	1
1	24082693	24082992	Deletion	46
1	24094417	24095118	Deletion	1
1	24142805	24142921	Deletion	41
1	24144058	24144290	Deletion	11
1	24150646	24150969	Deletion	2
1	24187271	24187337	Deletion	5
1	24189993	24190927	Duplication	1
1	24190174	24190438	Deletion	1
1	24191793	24191888	Deletion	1
1	24225225	24225394	Deletion	13
1	24255933	24256212	Deletion	4
1	24256719	24257024	Deletion	17
1	24332037	24332339	Deletion	3
1	24349331	24417887	Deletion	60
1	24405297	24406522	Duplication	2
1	24421824	24422391	Deletion	1
1	24433320	24433860	Deletion	1
1	24469246	24469504	Deletion	63
1	24472214	24473084	Deletion	45
1	24474379	24474912	Inversion	53
1	24496264	24496555	Deletion	41
1	24509684	24510077	Deletion	1
1	24531553	24531837	Deletion	22
1	24675346	24675399	Deletion	7
1	24678830	24679093	Deletion	51
1	24736778	24786743	Deletion	65
1	24801585	24801895	Deletion	5
1	25024389	25024669	Deletion	10
1	25057967	25209930	Inversion	62
1	25076518	25076794	Deletion	15
1	25087385	25087510	Deletion	1
1	25119121	25119545	Deletion	1
1	25136639	25136780	Deletion	1
1	25139690	25139985	Deletion	57
1	25153728	25154046	Deletion	7
1	25165473	25165759	Deletion	34
1	25179078	25179381	Deletion	33
1	25196565	25196771	Deletion	1
1	25267286	25465084	Inversion	66
1	25302923	25303002	Deletion	1
1	25308520	25308807	Deletion	51
1	25478263	25478565	Deletion	7
1	25538710	25539346	Deletion	40
1	25572876	25575517	Deletion	24
1	25668723	25669005	Deletion	9
1	25682197	25682492	Deletion	27
1	25694165	25694280	Deletion	2
1	25715851	25715939	Deletion	1
1	25829922	25833045	Deletion	1
1	25842958	25844473	Deletion	1
1	25949087	25950463	Deletion	22
1	25974968	25981525	Inversion	2
1	26110720	26163092	Inversion	3
1	26117130	26117376	Deletion	1
1	26148357	26219378	Duplication	5
1	26173984	26177089	Deletion	3
1	26246099	26248281	Deletion	66
1	26278123	26279461	Deletion	2
1	26319275	26319544	Deletion	61
1	26384651	26384975	Deletion	61
1	26399776	26400108	Deletion	52
1	26413257	26413975	Deletion	1
1	26471050	26499775	Inversion	2
1	26539195	26540185	Deletion	22
1	26550898	26553116	Deletion	66
1	26640988	26641252	Deletion	14
1	26644718	26648075	Deletion	8
1	26924736	27141271	Inversion	66
1	26935470	26937074	Deletion	9
1	26941375	26941429	Deletion	7
1	27021457	27021566	Deletion	2
1	27039185	27045658	Deletion	2
1	27178064	27185635	Deletion	66
1	27211966	27212351	Deletion	53
1	27274965	27278378	Deletion	1
1	27349821	27356903	Deletion	3
1	27357153	27385412	Inversion	15
1	27359063	27366382	Deletion	11
1	27516815	27517594	Deletion	10
1	27542097	27542948	Deletion	1
1	27687465	27688121	Duplication	1
1	27694450	27694507	Deletion	1
1	27765706	27769185	Deletion	10
1	27775220	27775316	Deletion	4
1	27781638	27831622	Deletion	66
1	28054138	28054406	Deletion	1
1	28272940	28273969	Deletion	4
1	28332625	28333119	Duplication	7
1	28355553	28362964	Duplication	1
1	28369717	28370014	Deletion	32
1	28479540	28479829	Deletion	2
1	28484282	28484405	Deletion	60
1	28488647	28488940	Deletion	1
1	28511464	28512114	Deletion	2
1	28563677	28563985	Deletion	24
1	28607133	28608384	Deletion	2
1	28626805	28627381	Deletion	31
1	28630693	28630994	Deletion	56
1	28657424	28658503	Deletion	7
1	28729346	28729676	Deletion	54
1	28739950	28740225	Deletion	59
1	28745422	28745914	Deletion	26
1	28795638	28795918	Deletion	25
1	28807554	28807847	Deletion	45
1	28823271	28823932	Deletion	1
1	28862392	28862674	Deletion	18
1	28863975	28864179	Inversion	9
1	28895600	28909837	Inversion	60
1	28934863	28935102	Deletion	16
1	28943927	28979867	Inversion	65
1	28992786	28993058	Deletion	20
1	29017184	29017271	Deletion	1
1	29033843	29034493	Inversion	3
1	29040248	29040312	Deletion	6
1	29098753	29103304	Deletion	66
1	29120430	29120670	Deletion	1
1	29121177	29121706	Deletion	1
1	29143066	29143496	Deletion	4
1	29151413	29151736	Deletion	5
1	29214253	29214546	Deletion	48
1	29224455	29224737	Deletion	3
1	29333817	29334114	Deletion	9
1	29481554	29481851	Deletion	34
1	29491136	29491264	Deletion	5
1	29494599	29494898	Deletion	6
1	29500289	29500669	Deletion	1
1	29606923	29607640	Deletion	2
1	29649685	29649962	Deletion	43
1	29663515	29663803	Deletion	32
1	29677046	29677425	Deletion	29
1	29683641	29683913	Deletion	14
1	29712376	29714473	Deletion	11
1	29750391	29750893	Deletion	36
1	29782053	30049679	Inversion	2
1	29803587	29803966	Deletion	16
1	29916092	29916329	Deletion	5
1	30035773	30036868	Deletion	4
1	30049115	30049856	Deletion	14
1	30066545	30066727	Deletion	4
1	30141714	30142993	Deletion	15
1	30185829	30186109	Deletion	2
1	30188625	30188759	Deletion	2
1	30191729	30192654	Deletion	5
1	30195488	30195788	Deletion	45
1	30233059	30233349	Deletion	4
1	30242119	30242367	Deletion	55
1	30257447	30257570	Deletion	30
1	30306932	30307962	Deletion	3
1	30311918	30313432	Deletion	1
1	30326985	30327919	Deletion	15
1	30329263	30329362	Deletion	13
1	30344699	30344992	Deletion	3
1	30358362	30358670	Deletion	14
1	30370828	30372647	Deletion	6
1	30383863	30384591	Deletion	7
1	30393981	30394293	Deletion	47
1	30416418	30416729	Deletion	4
1	30439053	30439388	Deletion	3
1	30445064	30658096	Inversion	23
1	30490875	30490974	Deletion	1
1	30534551	30534724	Deletion	5
1	30714977	30715256	Deletion	52
1	30729902	30730583	Deletion	26
1	30745716	30746088	Deletion	5
1	30892657	30894580	Deletion	16
1	30894659	30894923	Deletion	1
1	30910001	30917111	Deletion	66
1	30917898	30918212	Deletion	12
1	30972202	30972502	Deletion	24
1	30993642	30993944	Deletion	34
1	30996812	30997074	Deletion	33
1	31023445	31023748	Deletion	43
1	31092982	31093272	Deletion	26
1	31102065	31102355	Deletion	59
1	31116591	31188894	Deletion	59
1	31116603	31247790	Inversion	7
1	31210108	31210407	Deletion	29
1	31233486	31233610	Deletion	2
1	31248442	31248705	Deletion	38
1	31268308	31289723	Inversion	65
1	31273947	31274245	Deletion	10
1	31277114	31280818	Deletion	1
1	31285870	31287431	Deletion	24
1	31305511	31305813	Deletion	20
1	31306347	31553553	Duplication	1
1	31415528	31416601	Deletion	66
1	31435584	31435854	Deletion	5
1	31469114	31470171	Deletion	62
1	31516669	31516972	Deletion	36
1	31530843	31531146	Deletion	2
1	31541611	31542885	Deletion	2
1	31545789	31546067	Deletion	12
1	31625859	31625944	Deletion	3
1	31715274	31716199	Deletion	19
1	31747545	31748002	Deletion	2
1	31765455	31765789	Deletion	4
1	31802605	31802970	Deletion	11
1	31823430	31823738	Deletion	24
1	31953613	31961016	Deletion	39
1	31970193	32020912	Deletion	2
1	32022736	32023038	Deletion	46
1	32090183	32090464	Deletion	27
1	32126580	32127824	Deletion	58
1	32167800	32168078	Deletion	51
1	32185173	32185367	Deletion	39
1	32325623	32325738	Deletion	4
1	32331422	32331717	Deletion	1
1	32441684	32441970	Deletion	32
1	32465604	32465950	Deletion	1
1	32479182	32479490	Deletion	50
1	32493150	32493346	Deletion	3
1	32540420	32540715	Deletion	35
1	32598915	32599822	Deletion	1
1	32666663	32666731	Deletion	2
1	32667712	32668015	Deletion	2
1	32703618	32708386	Deletion	6
1	32719503	32719823	Deletion	2
1	32727009	32727281	Deletion	2
1	32765783	32766224	Deletion	3
1	32809003	32809270	Deletion	5
1	32825062	32825327	Deletion	9
1	32835653	32835796	Deletion	7
1	32842630	32842902	Deletion	2
1	32846660	32848460	Deletion	10
1	32871642	32873628	Deletion	9
1	32877633	32878396	Deletion	3
1	32927038	32927305	Deletion	16
1	32943177	32943601	Deletion	64
1	32962178	32962443	Deletion	7
1	32976568	32976633	Deletion	1
1	32980011	32980283	Deletion	51
1	32980520	32981256	Deletion	20
1	32983069	32983721	Deletion	3
1	33015795	33015869	Deletion	6
1	33027080	33027542	Inversion	24
1	33038094	33038511	Deletion	22
1	33069442	33070348	Deletion	18
1	33089920	33090026	Deletion	10
1	33102141	33102409	Deletion	13
1	33115447	33115943	Deletion	7
1	33130177	33130679	Deletion	5
1	33202595	33202899	Deletion	2
1	33205886	33206182	Deletion	36
1	33235402	33236908	Deletion	1
1	33266387	33267125	Deletion	11
1	33273329	33273732	Deletion	1
1	33279947	33280446	Deletion	6
1	33325253	33325337	Deletion	1
1	33364990	33365597	Inversion	9
1	33394249	33394788	Deletion	4
1	33422160	33422437	Deletion	14
1	33424768	33425916	Deletion	22
1	33454972	33456862	Deletion	5
1	33519957	33526494	Deletion	66
1	33582206	33582985	Deletion	1
1	33609687	33610125	Deletion	31
1	33612614	33613338	Deletion	5
1	33616994	33617441	Deletion	22
1	33630088	33630220	Deletion	11
1	33662498	33663280	Deletion	2
1	33667254	33667741	Deletion	1
1	33693923	33694232	Deletion	1
1	33700095	33700375	Deletion	33
1	33712390	33715209	Deletion	3
1	33929238	33931473	Deletion	1
1	33984377	33984462	Deletion	2
1	34026014	34090305	Inversion	52
1	34065378	34065429	Deletion	9
1	34148078	34148395	Deletion	1
1	34232918	34233007	Deletion	1
1	34259653	34259941	Deletion	3
1	34263115	34263319	Deletion	25
1	34264184	34264266	Deletion	3
1	34345073	34345393	Deletion	36
1	34368501	34368792	Deletion	4
1	34405011	34405300	Deletion	49
1	34437196	34438032	Deletion	1
1	34449419	34449709	Deletion	28
1	34450986	34451300	Deletion	4
1	34476602	34477325	Deletion	17
1	34480546	34480851	Deletion	37
1	34483897	34484205	Deletion	2
1	34500308	34500379	Deletion	11
1	34515420	34515478	Deletion	10
1	34538685	34539324	Deletion	14
1	34552316	34552906	Deletion	18
1	34580726	34581034	Deletion	21
1	34591988	34592445	Deletion	6
1	34609370	34609665	Deletion	66
1	34620092	34621531	Deletion	42
1	34634860	34672540	Inversion	8
1	34645273	34649147	Deletion	2
1	34684794	34685372	Deletion	2
1	34834205	34834465	Deletion	2
1	34839663	34839960	Deletion	63
1	34845013	34845323	Deletion	7
1	34916588	34917430	Deletion	27
1	34920244	34920531	Deletion	40
1	35005147	35005422	Deletion	58
1	35026620	35026737	Deletion	2
1	35081885	35082171	Deletion	65
1	35103338	35103829	Deletion	17
1	35116597	35116861	Deletion	30
1	35161758	35162080	Deletion	12
1	35208972	35210402	Duplication	1
1	35209204	35210474	Deletion	5
1	35253916	35254252	Deletion	55
1	35342857	35343155	Deletion	5
1	35417871	35418741	Deletion	3
1	35428947	35429214	Deletion	2
1	35657334	35657386	Deletion	5
1	35665716	35667169	Inversion	3
1	35678538	35678810	Deletion	18
1	35716521	35716859	Deletion	18
1	35731336	35731641	Deletion	1
1	35758266	35758417	Deletion	21
1	35770209	35770487	Deletion	30
1	35804316	35805615	Deletion	8
1	35950239	35950530	Deletion	37
1	35955665	35955973	Deletion	1
1	36029986	36030309	Deletion	6
1	36059624	36060141	Inversion	1
1	36080569	36080876	Deletion	5
1	36081881	36085686	Deletion	2
1	36093248	36093555	Deletion	63
1	36098234	36098783	Inversion	1
1	36135092	36135370	Deletion	26
1	36143604	36144143	Deletion	20
1	36193643	36322957	Inversion	35
1	36200095	36200268	Deletion	1
1	36259173	36259480	Deletion	4
1	36261593	36262484	Deletion	6
1	36331247	36332937	Deletion	6
1	36353045	36353380	Deletion	6
1	36356504	36357023	Deletion	1
1	36401846	36402062	Deletion	3
1	36415083	36416271	Deletion	12
1	36449554	36449920	Deletion	2
1	36507254	36514914	Deletion	56
1	36528386	36528700	Deletion	30
1	36538107	36538395	Deletion	4
1	36556945	36557239	Deletion	11
1	36558184	36558470	Deletion	46
1	36560256	36563281	Deletion	6
1	36569433	36571452	Deletion	2
1	36587923	36588122	Deletion	11
1	36589128	36589217	Deletion	9
1	36592403	36592678	Deletion	8
1	36592943	36593218	Deletion	1
1	36603574	36603861	Deletion	20
1	36655185	36655508	Deletion	44
1	36701243	36701540	Deletion	25
1	36758262	36758548	Deletion	17
1	36759635	36759776	Deletion	16
1	36783853	36784932	Deletion	1
1	36783870	36785034	Duplication	1
1	36793848	36794140	Deletion	59
1	36807793	36808174	Deletion	27
1	36809864	36810570	Deletion	1
1	36816932	36817956	Deletion	31
1	36827802	36828093	Deletion	62
1	36840300	36840627	Deletion	58
1	36900588	37099410	Inversion	2
1	36909773	36910178	Deletion	1
1	36955389	36956701	Deletion	2
1	36959479	36959710	Deletion	1
1	36979513	36979810	Deletion	3
1	37017828	37018493	Deletion	3
1	37109944	37110225	Deletion	60
1	37120532	37120832	Deletion	7
1	37131805	37131951	Deletion	3
1	37156585	37157615	Deletion	11
1	37159436	37159717	Deletion	4
1	37186611	37264316	Deletion	5
1	37238360	37240357	Inversion	51
1	37326809	37326893	Deletion	53
1	37338432	37493446	Deletion	52
1	37367865	37545529	Duplication	57
1	37500116	37500374	Deletion	13
1	37518148	37518418	Deletion	8
1	37521832	37522241	Deletion	3
1	37558706	37558794	Deletion	1
1	37563449	37567426	Inversion	66
1	37689330	37689701	Deletion	59
1	37705937	37706734	Deletion	13
1	37707517	37707817	Deletion	62
1	37709124	37709248	Deletion	1
1	37733319	37733418	Deletion	2
1	37741019	37741339	Deletion	66
1	37771474	37771763	Deletion	4
1	37843579	37850150	Deletion	64
1	37962333	37962628	Deletion	1
1	38038136	38038441	Deletion	3
1	38053437	38053995	Deletion	1
1	38102501	38102957	Deletion	7
1	38171004	38171147	Deletion	3
1	38407343	38408026	Deletion	1
1	38409032	38409913	Deletion	2
1	38427162	38427437	Deletion	49
1	38454845	38455131	Deletion	6
1	38456900	38457204	Deletion	47
1	38461121	38461578	Deletion	16
1	38465582	38465647	Deletion	1
1	38470378	38470513	Deletion	17
1	38496427	38496600	Deletion	2
1	38502409	38502703	Deletion	45
1	38518509	38518607	Deletion	18
1	38543698	38546095	Inversion	6
1	38613209	38613470	Deletion	8
1	38620192	38620313	Deletion	1
1	38633578	38634147	Deletion	1
1	38638696	38639155	Deletion	3
1	38639999	38640224	Deletion	4
1	38678191	38678276	Deletion	1
1	38729854	38730054	Deletion	8
1	38752901	38955128	Duplication	1
1	38762028	38762159	Deletion	1
1	38775581	38777961	Deletion	29
1	38780192	38780866	Deletion	5
1	38783799	38783982	Deletion	4
1	38874620	38960907	Inversion	50
1	38876723	38876992	Deletion	3
1	38886877	38886954	Deletion	1
1	38894896	38895979	Deletion	2
1	38923713	38923984	Deletion	51
1	38929103	38929176	Deletion	6
1	38948957	38949267	Deletion	6
1	38991425	38992461	Deletion	32
1	39013058	39014011	Deletion	2
1	39029458	39029634	Deletion	2
1	39033012	39033773	Deletion	4
1	39063616	39152038	Duplication	2
1	39082926	39083178	Deletion	47
1	39101461	39131628	Inversion	24
1	39188931	39189176	Deletion	1
1	39199698	39200408	Deletion	16
1	39201420	39201795	Deletion	1
1	39202283	39202346	Deletion	16
1	39205692	39206402	Deletion	63
1	39229541	39229652	Deletion	1
1	39233326	39233691	Deletion	59
1	39266755	39267459	Deletion	2
1	39287540	39290344	Deletion	1
1	39414447	39414721	Deletion	15
1	39432227	39437210	Inversion	63
1	39481622	39481920	Deletion	62
1	39485819	39486882	Deletion	7
1	39501606	39502040	Deletion	13
1	39503824	39504583	Deletion	1
1	39504900	39505192	Deletion	16
1	39596918	39605057	Deletion	66
1	39632691	39632984	Deletion	7
1	39648696	39648977	Deletion	52
1	39760947	39761098	Deletion	1
1	39837733	39838034	Deletion	14
1	39847207	39847490	Deletion	11
1	39866576	39866799	Deletion	24
1	39888164	39888358	Deletion	19
1	40043898	40044194	Deletion	1
1	40087967	40102003	Duplication	46
1	40096206	40096791	Deletion	22
1	40272388	40273688	Deletion	57
1	40273796	40274758	Deletion	2
1	40292336	40292636	Deletion	34
1	40329346	40329883	Deletion	61
1	40365599	40366183	Deletion	23
1	40413069	40416518	Deletion	60
1	40422848	40422913	Deletion	1
1	40456185	40456862	Deletion	3
1	40459705	40468927	Deletion	17
1	40520217	40534421	Duplication	1
1	40526643	40527111	Deletion	10
1	40551198	40551522	Deletion	5
1	40572434	40574810	Deletion	7
1	40624548	40624673	Deletion	1
1	40686489	40686789	Deletion	28
1	40747457	40749084	Deletion	15
1	40812583	40812851	Deletion	10
1	40818456	40818519	Deletion	4
1	40860857	40860957	Deletion	41
1	40872371	40872568	Deletion	50
1	40884214	40886289	Deletion	2
1	40890322	40890649	Deletion	5
1	40945563	40946379	Deletion	1
1	41011869	41012171	Deletion	64
1	41053316	41053624	Deletion	45
1	41059523	41059812	Deletion	8
1	41077815	41079044	Deletion	3
1	41096160	41096433	Deletion	6
1	41103168	41103397	Deletion	1
1	41140764	41141037	Deletion	34
1	41191727	41191801	Deletion	37
1	41212177	41212478	Deletion	10
1	41224104	41227861	Deletion	64
1	41263971	41265077	Deletion	9
1	41361128	41529037	Inversion	3
1	41392813	41490364	Duplication	1
1	41408525	41408867	Deletion	64
1	41419329	41419630	Deletion	65
1	41421745	41422029	Deletion	1
1	41454536	41454842	Deletion	49
1	41533769	41534157	Deletion	4
1	41733113	41733437	Deletion	37
1	41858245	41875238	Duplication	66
1	41983706	41984683	Deletion	1
1	42000579	42000848	Deletion	1
1	42031922	42033348	Deletion	3
1	42204054	42205429	Deletion	1
1	42216826	42532439	Duplication	9
1	42421232	42422000	Deletion	4
1	42434167	42434489	Deletion	35
1	42467842	42468122	Deletion	2
1	42497490	42498304	Deletion	9
1	42505228	42505525	Deletion	64
1	42585795	42585982	Deletion	11
1	42649021	42649521	Duplication	1
1	42659536	42659800	Deletion	1
1	42728681	42741954	Deletion	66
1	42774085	42774294	Deletion	1
1	42811917	42812235	Deletion	65
1	42831801	42990467	Duplication	5
1	42968549	43040535	Deletion	35
1	43052638	43054039	Deletion	66
1	43078376	43078465	Deletion	3
1	43175443	43175725	Deletion	14
1	43213192	43215256	Deletion	1
1	43253664	43253960	Deletion	52
1	43315061	43315509	Deletion	21
1	43407758	43465978	Inversion	64
1	43420664	43420962	Deletion	1
1	43513218	43513279	Deletion	3
1	43636434	43636524	Deletion	2
1	43637295	43637592	Deletion	40
1	43663351	43684415	Inversion	8
1	43700349	43700747	Inversion	2
1	43713211	43713508	Deletion	24
1	43784874	43785355	Deletion	56
1	43834957	43835023	Deletion	12
1	43866582	43866864	Deletion	57
1	43880850	43881124	Deletion	58
1	43901886	43902197	Deletion	64
1	43927855	43928140	Deletion	31
1	43947325	43947625	Deletion	32
1	43954826	43955938	Deletion	7
1	43999300	43999584	Deletion	14
1	44007295	44007438	Deletion	21
1	44019689	44019844	Deletion	57
1	44024902	44025001	Deletion	19
1	44040248	44040518	Deletion	33
1	44138172	44138386	Deletion	2
1	44160516	45631788	Inversion	21
1	44387373	44387996	Deletion	34
1	44422613	44422936	Deletion	64
1	44484313	44544003	Deletion	46
1	44603035	44603954	Deletion	3
1	44706943	44708041	Deletion	3
1	44766551	44766620	Deletion	1
1	44833236	44834068	Deletion	51
1	44926040	44928321	Deletion	30
1	44982193	44982281	Deletion	4
1	45024656	45024830	Deletion	5
1	45054924	45055150	Deletion	1
1	45106218	45106505	Deletion	6
1	45128220	45128370	Deletion	2
1	45140698	45140976	Deletion	34
1	45186690	45186987	Deletion	10
1	45204671	45204965	Deletion	25
1	45221372	45221556	Deletion	44
1	45361824	45361939	Deletion	4
1	45440421	45440595	Deletion	1
1	45463054	45463403	Deletion	5
1	45501111	45501412	Deletion	15
1	45525063	45525688	Deletion	46
1	45577447	45577796	Deletion	29
1	45596190	45597401	Deletion	4
1	45603858	45604095	Deletion	3
1	45617865	45617942	Deletion	1
1	45634170	45634449	Deletion	6
1	45638715	45639012	Deletion	37
1	45641980	45643288	Deletion	3
1	45743537	45743842	Deletion	38
1	45753354	45753556	Deletion	30
1	45778734	45779043	Deletion	64
1	45801590	45801873	Deletion	22
1	45826788	45827022	Deletion	1
1	45837355	45837433	Deletion	2
1	45861205	45861402	Deletion	15
1	45873010	46127085	Inversion	5
1	45926670	45926980	Deletion	31
1	45933622	45935651	Deletion	1
1	45995191	45996061	Deletion	2
1	46025336	46025388	Deletion	2
1	46082350	46085005	Deletion	5
1	46091742	46091808	Deletion	6
1	46124304	46124581	Deletion	1
1	46138235	46139350	Deletion	6
1	46166351	46204907	Deletion	2
1	46209593	46209893	Deletion	13
1	46259134	46259314	Deletion	24
1	46261596	46261762	Deletion	21
1	46328129	46328268	Deletion	2
1	46351268	46461875	Deletion	2
1	46477901	46478310	Deletion	29
1	46583015	46583316	Deletion	26
1	46587691	46587744	Deletion	3
1	46615321	46616365	Deletion	5
1	46620682	46670660	Deletion	66
1	46672627	46964465	Deletion	66
1	46959698	47186955	Inversion	14
1	46983152	47038651	Deletion	64
1	47165489	47165542	Deletion	1
1	47361230	47369035	Deletion	66
1	47370136	47371259	Deletion	1
1	47454618	47454947	Deletion	65
1	47486117	47488691	Deletion	3
1	47497726	47547717	Deletion	66
1	47572664	47666954	Inversion	1
1	47654206	47661534	Deletion	26
1	47664336	47664532	Deletion	2
1	47674900	47675189	Deletion	10
1	47683703	47684862	Deletion	1
1	47689661	47689776	Deletion	1
1	47893117	47893416	Deletion	64
1	47930661	47930731	Deletion	7
1	48098528	48099577	Deletion	57
1	48127012	48127196	Deletion	2
1	48132553	48132824	Deletion	8
1	48148452	48149295	Deletion	1
1	48174145	48174813	Deletion	1
1	48175397	48180377	Deletion	6
1	48193704	48193997	Deletion	31
1	48216291	48216451	Deletion	3
1	48281654	48282002	Deletion	1
1	48292959	48293060	Deletion	7
1	48314629	48314901	Deletion	46
1	48323049	48323227	Deletion	7
1	48360177	48360324	Deletion	58
1	48373804	48374090	Deletion	37
1	48379482	48380092	Deletion	2
1	48386140	48466929	Inversion	8
1	48386172	48466801	Deletion	40
1	48407745	48488112	Duplication	3
1	48525223	48525293	Deletion	19
1	48585401	48585452	Deletion	19
1	48640044	48643797	Duplication	1
1	48709292	48709497	Deletion	1
1	48711357	48719392	Deletion	63
1	48778755	48778842	Deletion	15
1	48792882	48793456	Deletion	1
1	48846470	48848494	Inversion	3
1	48846831	48849508	Deletion	3
1	48855230	48905214	Deletion	66
1	48906548	48906606	Deletion	3
1	48918273	48918606	Deletion	24
1	49026767	49027052	Deletion	59
1	49033628	49163970	Deletion	55
1	49060806	49063426	Duplication	1
1	49167642	49167920	Deletion	62
1	49185001	49186754	Inversion	12
1	49226333	49234506	Inversion	53
1	49230991	49231177	Deletion	38
1	49283296	49284109	Deletion	41
1	49343323	49343599	Deletion	2
1	49372728	49403342	Deletion	8
1	49446753	49447715	Duplication	4
1	49446877	49447717	Deletion	7
1	49517627	49517949	Deletion	61
1	49522561	49522631	Deletion	1
1	49561650	49562154	Deletion	4
1	49567026	49567325	Deletion	46
1	49691566	49691681	Deletion	3
1	49699811	49700139	Deletion	10
1	49710135	49710472	Deletion	54
1	49727374	49729228	Deletion	23
1	49763391	49763694	Deletion	32
1	49772908	49774029	Deletion	66
1	49818595	49818873	Deletion	4
1	49835272	49903665	Inversion	27
1	49847896	49848177	Deletion	28
1	49855445	49856752	Deletion	13
1	49861545	49862080	Deletion	1
1	49863930	49863985	Deletion	3
1	49886235	49904079	Deletion	28
1	49912724	49913989	Deletion	7
1	49949513	49958857	Inversion	11
1	49962281	49963102	Deletion	8
1	49986496	49987478	Inversion	1
1	49988379	49988525	Deletion	5
1	50042257	50042359	Deletion	59
1	50072438	50072733	Deletion	2
1	50100080	50100398	Deletion	63
1	50111549	50118209	Inversion	1
1	50115122	50115193	Deletion	18
1	50120899	50121178	Deletion	14
1	50286597	50286864	Deletion	2
1	50305797	50321274	Inversion	66
1	50408150	50408475	Deletion	4
1	50409333	50409614	Deletion	34
1	50414458	50414822	Deletion	1
1	50443459	50444050	Deletion	20
1	50458826	50460209	Deletion	4
1	50461300	50462801	Deletion	5
1	50464347	50465378	Deletion	53
1	50476595	50476914	Deletion	17
1	50500844	50501196	Deletion	1
1	50517167	50519727	Deletion	3
1	50539864	50540291	Deletion	3
1	50541662	50541734	Deletion	18
1	50559110	50559428	Deletion	1
1	50900235	50960256	Inversion	39
1	51026191	51026251	Deletion	23
1	51094235	51273825	Inversion	65
1	51096030	51097511	Deletion	7
1	51203869	51205038	Deletion	23
1	51346220	51347084	Deletion	5
1	51373763	51375945	Deletion	9
1	51489400	51490709	Deletion	1
1	51511882	51514105	Deletion	39
1	51733651	51733711	Deletion	14
1	51751221	51758411	Deletion	25
1	51929678	51929781	Deletion	55
1	51937595	51966433	Duplication	1
1	52019057	52019381	Deletion	28
1	52035704	52035755	Deletion	2
1	52059160	52059461	Deletion	1
1	52084029	52084107	Deletion	1
1	52106635	52106917	Deletion	9
1	52126597	52126788	Deletion	2
1	52144862	52145163	Deletion	44
1	52176957	52177283	Deletion	63
1	52187391	52222567	Inversion	2
1	52243776	52246627	Deletion	3
1	52304655	52306475	Deletion	3
1	52397884	52398184	Deletion	30
1	52408251	52411232	Deletion	1
1	52416098	52416164	Deletion	10
1	52421368	52421662	Deletion	31
1	52509333	52511400	Duplication	30
1	52509652	52511411	Deletion	41
1	52513380	52513448	Deletion	16
1	52564663	52566450	Deletion	4
1	52614366	52614671	Deletion	54
1	52807609	52809175	Duplication	1
1	52858649	52858728	Deletion	28
1	52947040	52947363	Deletion	61
1	53108860	53137836	Duplication	1
1	53158168	53159463	Deletion	29
1	53317959	53319128	Deletion	28
1	53706649	53706961	Deletion	1
1	53922058	53922357	Deletion	58
1	53923523	53923837	Deletion	62
1	53934584	53935481	Deletion	15
1	53958288	53959736	Duplication	1
1	53963924	53966079	Deletion	5
1	53995255	53995443	Deletion	3
1	53999525	53999809	Deletion	12
1	54066538	54067039	Deletion	66
1	54086778	54087025	Deletion	13
1	54114883	54115165	Deletion	59
1	54116547	54117083	Deletion	17
1	54131865	54132300	Deletion	6
1	54148724	54148784	Deletion	2
1	54174196	54174273	Deletion	51
1	54192887	54193206	Deletion	37
1	54205982	54206050	Deletion	1
1	54208360	54208561	Deletion	3
1	54307368	54471870	Deletion	5
1	54557321	54721058	Inversion	2
1	54705182	54705251	Deletion	1
1	54715747	54718420	Deletion	16
1	54723402	54723470	Deletion	33
1	54889336	54889625	Deletion	59
1	54927722	54927874	Deletion	10
1	54932202	54934127	Deletion	2
1	54967528	54970419	Deletion	29
1	54985980	54986096	Deletion	11
1	55013810	55014105	Deletion	6
1	55017005	55017510	Deletion	17
1	55058105	55058626	Deletion	31
1	55107194	55107262	Deletion	2
1	55108790	55167837	Inversion	65
1	55291353	55291666	Deletion	65
1	55335711	55336686	Deletion	1
1	55342783	55342935	Deletion	7
1	55344292	55386339	Inversion	6
1	55396509	55397137	Deletion	15
1	55418265	55418395	Deletion	1
1	55430671	55480675	Deletion	58
1	55542283	55542406	Deletion	1
1	55572473	55817443	Inversion	11
1	55685432	55698521	Duplication	1
1	55686881	55693919	Deletion	1
1	55757688	55758001	Deletion	44
1	55798648	55799007	Deletion	6
1	55805418	55817543	Deletion	66
1	55863823	55864009	Deletion	27
1	55879671	55880679	Deletion	10
1	55940527	55942527	Deletion	2
1	56068940	56069219	Deletion	58
1	56082998	56083301	Deletion	44
1	56110055	56110363	Deletion	11
1	56159837	56160119	Deletion	2
1	56240349	56263743	Deletion	10
1	56284956	56407429	Inversion	10
1	56297535	56298638	Deletion	7
1	56326243	56326525	Deletion	46
1	56337516	56338850	Deletion	1
1	56360389	56360468	Deletion	2
1	56511589	56511873	Deletion	41
1	56710829	56711880	Inversion	8
1	56726377	56781089	Inversion	1
1	56737426	56737713	Deletion	47
1	56749446	56750905	Deletion	58
1	56783376	56783675	Deletion	17
1	56799361	56799636	Deletion	7
1	56825705	56826713	Deletion	3
1	56873623	56876348	Deletion	14
1	56898005	56900333	Deletion	66
1	56931180	56932128	Duplication	3
1	56984118	56984323	Deletion	1
1	56990473	56990524	Deletion	1
1	57000240	57000520	Deletion	60
1	57003377	57009489	Deletion	16
1	57043110	57045756	Deletion	5
1	57049480	57049549	Deletion	13
1	57266565	57266715	Deletion	12
1	57268925	57269233	Deletion	36
1	57282094	57282302	Deletion	1
1	57286773	57287037	Deletion	21
1	57290024	57290289	Deletion	36
1	57301068	57301345	Deletion	8
1	57311248	57444383	Duplication	1
1	57332738	57333059	Deletion	62
1	57355885	57355959	Deletion	6
1	57400017	57400338	Deletion	42
1	57433923	57434273	Deletion	62
1	57507440	57508232	Deletion	63
1	57525225	57528800	Deletion	1
1	57549478	57549741	Deletion	51
1	57590191	57590478	Deletion	39
1	57630739	57630832	Deletion	2
1	57766027	57767362	Deletion	4
1	57796444	57796740	Deletion	1
1	57903135	57903720	Deletion	35
1	58053760	61186430	Inversion	7
1	58072462	58072562	Deletion	62
1	58196528	58196729	Deletion	16
1	58199735	58200047	Deletion	1
1	58319266	58326073	Deletion	1
1	58370926	58371002	Deletion	1
1	58373664	58373763	Deletion	5
1	58425380	58425521	Deletion	14
1	58486960	58487287	Deletion	1
1	58493206	58493669	Deletion	27
1	58531615	58531908	Deletion	55
1	58532024	58532315	Deletion	56
1	58553884	58554242	Deletion	1
1	58590744	58591035	Deletion	61
1	58591491	58592928	Deletion	1
1	58607054	58607351	Deletion	63
1	58608488	58608797	Deletion	53
1	58619813	58620339	Deletion	52
1	58670856	58671297	Deletion	2
1	58699222	58699514	Deletion	3
1	58710302	58711071	Deletion	33
1	58838324	58859485	Deletion	6
1	58901559	58907083	Duplication	1
1	59067419	59068863	Deletion	4
1	59081925	59082229	Deletion	59
1	59095774	59096034	Deletion	15
1	59131991	59133868	Deletion	5
1	59151049	59151444	Deletion	3
1	59183866	59184156	Deletion	3
1	59224233	59224380	Deletion	25
1	59238606	59238743	Deletion	1
1	59240294	59240833	Deletion	5
1	59251694	59251883	Deletion	8
1	59297102	59297376	Deletion	7
1	59379158	59379449	Deletion	11
1	59386736	59387224	Deletion	2
1	59393708	59393990	Deletion	1
1	59432987	59433285	Deletion	1
1	59437162	59440830	Deletion	26
1	59446437	59446724	Deletion	20
1	59451375	59452612	Deletion	36
1	59459297	59460685	Deletion	32
1	59470993	59472641	Deletion	1
1	59482597	59484847	Deletion	1
1	59513397	59513675	Deletion	6
1	59531147	59531432	Deletion	11
1	59543749	59544690	Deletion	32
1	59552918	59553196	Deletion	4
1	59557372	59558170	Duplication	2
1	59557478	59558180	Deletion	1
1	59571138	59571471	Deletion	3
1	59605670	59613434	Deletion	65
1	59615069	59615167	Deletion	2
1	59626831	59626936	Deletion	1
1	59631873	59633938	Deletion	3
1	59653698	59653995	Deletion	30
1	59657440	59657782	Deletion	1
1	59674569	59675706	Deletion	61
1	59688289	59688571	Deletion	2
1	59692674	59692754	Deletion	1
1	59695637	59695929	Deletion	25
1	59701392	59701445	Deletion	13
1	59710597	59710924	Deletion	1
1	59734785	59734848	Deletion	6
1	59777186	59777759	Deletion	7
1	59786405	59808996	Duplication	22
1	59902095	59929141	Deletion	66
1	59963488	59964424	Deletion	2
1	59984014	59988141	Deletion	9
1	60085537	60085836	Deletion	21
1	60117799	60118073	Deletion	45
1	60137660	60137724	Deletion	4
1	60246839	60246962	Deletion	22
1	60253419	60258229	Deletion	2
1	60475888	60525888	Deletion	66
1	60747507	60748528	Deletion	29
1	60759760	60759840	Deletion	2
1	60825186	60825653	Deletion	1
1	60916072	60916366	Deletion	41
1	60924205	60924508	Deletion	12
1	60952344	60958626	Deletion	15
1	60958883	60977330	Deletion	12
1	61002988	61003139	Deletion	3
1	61041226	61041762	Deletion	32
1	61094837	61125473	Duplication	4
1	61106097	61112853	Deletion	45
1	61118234	61118604	Deletion	1
1	61181328	61181608	Deletion	28
1	61185440	61192702	Deletion	48
1	61335167	61335474	Deletion	1
1	61369157	61369452	Deletion	63
1	61380694	61380992	Deletion	10
1	61562964	61565848	Inversion	1
1	61592318	61600541	Deletion	52
1	61678171	61678349	Deletion	6
1	61696727	61697027	Deletion	2
1	61714145	61714212	Deletion	1
1	61715448	61718053	Deletion	29
1	61722260	61722543	Deletion	38
1	61763524	61765753	Inversion	15
1	61854141	61854599	Deletion	11
1	61875126	61875417	Deletion	24
1	62034167	62036498	Inversion	7
1	62034185	62038556	Deletion	5
1	62073028	62075292	Deletion	5
1	62085663	62086350	Deletion	62
1	62104688	62104993	Deletion	45
1	62116826	62117109	Deletion	11
1	62118296	62118368	Deletion	5
1	62213656	62215207	Deletion	6
1	62227125	62228260	Deletion	6
1	62286771	62287049	Deletion	1
1	62320947	62322165	Deletion	1
1	62474914	62474984	Deletion	2
1	62547896	62548805	Deletion	50
1	62588905	62643582	Inversion	56
1	62638571	62638854	Deletion	48
1	62730048	62730150	Deletion	60
1	62734010	62783994	Deletion	66
1	62817474	62819713	Deletion	2
1	62826759	62828138	Deletion	19
1	62851452	62851534	Deletion	44
1	62882210	62882504	Deletion	51
1	62973970	62974318	Deletion	11
1	62978337	62978609	Deletion	7
1	62984272	62984995	Deletion	1
1	62985102	62985397	Deletion	15
1	63001181	63001471	Deletion	27
1	63034276	63034581	Deletion	63
1	63168560	63168659	Deletion	50
1	63275430	63357724	Inversion	1
1	63278814	63281531	Duplication	1
1	63281064	63281255	Deletion	64
1	63347596	63347715	Deletion	31
1	63402828	63402964	Deletion	6
1	63478087	63478363	Deletion	17
1	63538843	63539157	Deletion	56
1	63596487	63596865	Deletion	1
1	63636037	63658953	Deletion	1
1	63678010	63678307	Deletion	4
1	63723283	63724333	Deletion	44
1	63750146	63829897	Deletion	34
1	63819868	63982773	Inversion	1
1	63998015	64003368	Duplication	1
1	64048072	64048343	Deletion	27
1	64048901	64049214	Deletion	2
1	64054740	64055302	Deletion	7
1	64059156	64059491	Deletion	5
1	64095114	64095415	Deletion	24
1	64111695	64112015	Deletion	64
1	64120201	64120272	Deletion	1
1	64140576	64140849	Deletion	11
1	64155073	64156874	Deletion	1
1	64157354	64158181	Deletion	1
1	64250105	64251075	Deletion	2
1	64358515	64358776	Deletion	35
1	64359289	64359519	Deletion	1
1	64362734	64363025	Deletion	39
1	64384641	64385789	Deletion	1
1	64423530	64473530	Deletion	63
1	64485514	64485797	Deletion	31
1	64490792	64496440	Inversion	26
1	64639928	64640228	Deletion	9
1	64642921	64643216	Deletion	29
1	64737466	64737575	Deletion	5
1	64776596	64786541	Duplication	1
1	64788805	64789090	Deletion	7
1	64814211	64815083	Deletion	4
1	64824850	64825250	Deletion	1
1	64843704	64844292	Deletion	8
1	64996235	65080555	Inversion	7
1	65004223	65005273	Duplication	43
1	65004303	65005285	Deletion	25
1	65018536	65019518	Deletion	27
1	65035948	65038682	Deletion	1
1	65070519	65070828	Deletion	8
1	65185007	65185172	Deletion	1
1	65294286	65294386	Deletion	2
1	65392853	65394075	Deletion	1
1	65957304	65964375	Inversion	1
1	65968376	65988772	Duplication	2
1	65979676	65980625	Deletion	1
1	66042630	66043990	Duplication	2
1	66105267	66105607	Deletion	65
1	66207335	66210048	Deletion	4
1	66221004	66223512	Inversion	66
1	66225878	66226495	Deletion	5
1	66228277	66228546	Deletion	58
1	66235516	66235785	Deletion	16
1	66484529	66485981	Deletion	5
1	66598405	66598620	Deletion	14
1	66717341	66717624	Deletion	3
1	66815420	66823304	Inversion	7
1	66819032	66819090	Deletion	1
1	66834751	66834876	Deletion	1
1	66956313	66956458	Inversion	2
1	67064526	67064607	Deletion	10
1	67085428	67085535	Deletion	1
1	67102013	67102728	Deletion	28
1	67275315	67275616	Deletion	11
1	67290432	67350323	Inversion	66
1	67306549	67307262	Deletion	45
1	67537244	67607278	Inversion	5
1	67543648	67544474	Duplication	1
1	67545146	67635726	Duplication	11
1	67561832	67562692	Deletion	47
1	67577747	67578018	Deletion	61
1	67601622	67602429	Deletion	2
1	68205727	68206777	Duplication	9
1	68205884	68206778	Deletion	9
1	68312322	68312636	Deletion	18
1	68346510	68346703	Deletion	1
1	68360709	68360989	Deletion	15
1	68378593	68381199	Deletion	1
1	68381977	68382297	Deletion	33
1	68389830	68395515	Deletion	66
1	68470523	68470787	Deletion	40
1	68474395	68474907	Deletion	1
1	68476008	68476081	Deletion	3
1	68878000	68881703	Inversion	2
1	69046936	69047396	Duplication	6
1	69046943	69047270	Deletion	7
1	69072110	69129285	Inversion	1
1	69073886	69074160	Deletion	47
1	69224033	69307748	Deletion	66
1	69254057	69398913	Inversion	7
1	69633880	69634086	Deletion	12
1	69673469	69673722	Deletion	16
1	69709350	69711203	Deletion	10
1	69734779	69735162	Deletion	4
1	69742151	69742440	Deletion	10
1	69748784	69748938	Deletion	1
1	69772873	69773325	Deletion	50
1	69777938	69779998	Deletion	1
1	69780279	69780375	Deletion	3
1	69793993	69833463	Duplication	66
1	69812152	69818011	Deletion	3
1	69894620	69896814	Deletion	1
1	69909227	69909504	Deletion	15
1	69959752	69960039	Deletion	33
1	69983717	69989263	Deletion	1
1	70128247	70249501	Inversion	66
1	70169891	70171931	Deletion	1
1	70267661	70267786	Deletion	2
1	70271232	70271744	Duplication	1
1	70277884	70285541	Deletion	65
1	70389866	70390073	Deletion	16
1	70393428	70401297	Deletion	11
1	71004288	71004804	Deletion	4
1	71008369	71010653	Deletion	21
1	71036137	71036351	Deletion	1
1	71102059	71102408	Deletion	9
1	71115209	71116119	Deletion	5
1	71140794	73575339	Inversion	35
1	71164728	71164796	Deletion	1
1	71167588	71235825	Duplication	1
1	71172264	71173265	Deletion	58
1	71203150	71203249	Deletion	48
1	71218871	71220543	Deletion	58
1	71221444	71222987	Deletion	64
1	71229360	71229871	Deletion	63
1	71315005	71315112	Deletion	57
1	71334275	71334812	Deletion	55
1	71406233	71406724	Deletion	60
1	71417065	71418531	Deletion	40
1	71486351	71488769	Deletion	1
1	71547490	71547583	Deletion	57
1	71802015	71802355	Deletion	3
1	71822681	71823659	Deletion	33
1	71828315	71828429	Deletion	1
1	71836581	71837016	Deletion	1
1	71885184	71885529	Deletion	4
1	71971703	71972065	Deletion	1
1	72053422	72053653	Deletion	1
1	72100986	72103006	Deletion	2
1	72155826	72156238	Deletion	1
1	72195253	72195565	Deletion	37
1	72213862	72214916	Deletion	4
1	72218770	72219414	Deletion	61
1	72231220	72231280	Deletion	5
1	72255443	72256507	Deletion	2
1	72269547	72269849	Deletion	37
1	72395126	72395456	Deletion	64
1	72461412	72462440	Deletion	5
1	72490907	72491212	Deletion	3
1	72511865	72513072	Deletion	2
1	72573189	72573464	Deletion	58
1	72644141	72644958	Deletion	64
1	72675722	72675794	Deletion	2
1	72777918	72778149	Deletion	1
1	72805006	72805228	Deletion	31
1	72833098	72833653	Deletion	1
1	72891219	72891939	Deletion	6
1	72911521	72912371	Deletion	17
1	72957231	72957508	Deletion	7
1	73172925	73173247	Deletion	56
1	73343522	73344959	Deletion	3
1	73371031	73371397	Deletion	6
1	73628679	73628764	Deletion	1
1	73639574	73674770	Inversion	66
1	73738992	73739052	Deletion	1
1	73971226	73995015	Inversion	66
1	74196669	74196942	Deletion	25
1	74202803	74202942	Deletion	7
1	74313246	74313546	Deletion	30
1	74335159	74335479	Deletion	35
1	74471739	74472056	Deletion	30
1	74840997	74841305	Deletion	7
1	74852560	74853164	Inversion	20
1	74882608	74885762	Duplication	1
1	74882622	74884879	Deletion	7
1	74888270	74888679	Deletion	6
1	74903692	74903769	Deletion	1
1	74958097	74958155	Deletion	1
1	75059353	75059488	Deletion	1
1	75067215	75067424	Deletion	1
1	75221260	75221571	Deletion	6
1	75231605	75232124	Deletion	50
1	75242058	75242345	Deletion	3
1	75248997	75448934	Inversion	66
1	75271000	75273397	Deletion	16
1	75325872	75326153	Deletion	36
1	75329466	75329752	Deletion	36
1	75491276	75492835	Deletion	1
1	75512222	75512599	Deletion	11
1	75574123	75580726	Duplication	2
1	75620186	75804507	Inversion	57
1	75715160	75727762	Duplication	1
1	75715501	75728079	Deletion	5
1	75752314	75752591	Deletion	3
1	76022069	76025149	Deletion	1
1	76097541	76098861	Deletion	1
1	76103674	76103774	Deletion	55
1	76106917	76107017	Deletion	2
1	76140797	76184608	Inversion	62
1	76148369	76148564	Deletion	21
1	76160035	76160309	Deletion	18
1	76177848	76183854	Duplication	8
1	76542833	76543132	Deletion	34
1	76546753	76546887	Deletion	34
1	76579578	76646436	Inversion	27
1	76692164	76692363	Deletion	1
1	76708782	76708965	Deletion	4
1	76806909	76807398	Deletion	4
1	76807123	76807556	Inversion	4
1	76813219	76814746	Deletion	3
1	76867537	76867847	Deletion	8
1	76967493	76967792	Deletion	14
1	77001603	77001878	Deletion	47
1	77010392	77010444	Deletion	1
1	77121251	77121363	Deletion	3
1	77128409	77128509	Deletion	57
1	77135149	77136353	Deletion	1
1	77151121	77151919	Deletion	1
1	77155872	77156819	Deletion	63
1	77172539	77173958	Deletion	4
1	77229023	77229365	Deletion	1
1	77233165	77261815	Inversion	56
1	77233995	77248064	Deletion	3
1	77250263	77250375	Deletion	8
1	77333519	77333873	Deletion	4
1	77374730	77374824	Deletion	11
1	77617596	77618928	Deletion	32
1	77627329	77627607	Deletion	6
1	77637704	77638037	Deletion	43
1	77824239	77824531	Deletion	11
1	77856794	77856908	Deletion	2
1	77944984	77945321	Deletion	9
1	77982045	77982120	Deletion	2
1	77995796	77996219	Deletion	25
1	77995924	77996494	Duplication	27
1	78049835	78050130	Deletion	1
1	78053599	78053680	Deletion	1
1	78076351	78076690	Deletion	1
1	78087355	78089212	Inversion	2
1	78107881	78107981	Deletion	2
1	78209751	78210061	Deletion	4
1	78229166	78229816	Deletion	22
1	78243391	78243723	Deletion	3
1	78287006	78287059	Deletion	1
1	78321447	78321721	Deletion	1
1	78331111	78486771	Inversion	65
1	78334140	78344116	Deletion	48
1	78344890	78345051	Deletion	5
1	78382624	78384548	Deletion	41
1	78390629	78393004	Deletion	52
1	78436686	78439384	Deletion	10
1	78499777	78501025	Deletion	16
1	78514372	78514716	Deletion	1
1	78517120	78517369	Deletion	9
1	78534449	78535291	Deletion	1
1	78631496	78631557	Deletion	14
1	78635989	78636059	Deletion	3
1	78778177	78778885	Deletion	3
1	78882561	78882841	Deletion	2
1	78887745	78888920	Deletion	1
1	78937468	78937665	Deletion	19
1	78952752	78996675	Deletion	12
1	79026769	79095639	Inversion	22
1	79053843	79054112	Deletion	1
1	79077625	79078479	Deletion	1
1	79092010	79092503	Deletion	1
1	79110255	79112127	Deletion	1
1	79195034	79245019	Deletion	66
1	79431774	79432330	Deletion	11
1	79450822	79450916	Deletion	1
1	79473606	79480819	Inversion	10
1	79475253	79477176	Deletion	2
1	79488620	79488947	Deletion	49
1	79497450	79497725	Deletion	12
1	79535534	79537807	Deletion	66
1	79562799	79563042	Deletion	17
1	79566507	79566816	Deletion	28
1	79569069	79571138	Deletion	4
1	79583704	79590926	Deletion	15
1	79624229	79624373	Deletion	1
1	79625277	79625351	Deletion	17
1	79630809	79631109	Deletion	6
1	79691359	79695581	Deletion	1
1	79761457	79761831	Deletion	5
1	79795102	79804054	Deletion	1
1	79804902	79804968	Deletion	3
1	79829232	79829282	Deletion	3
1	79950035	79950935	Deletion	1
1	79954077	79955653	Deletion	44
1	79961528	79961828	Deletion	41
1	79968464	79971443	Inversion	1
1	79990763	79991023	Deletion	4
1	80057780	80057958	Deletion	1
1	80223352	80223809	Deletion	1
1	80244607	80278576	Deletion	66
1	80292383	80292552	Deletion	4
1	80306085	80306396	Deletion	5
1	80309170	80309591	Deletion	10
1	80340145	80340475	Deletion	63
1	80369883	80370183	Deletion	7
1	80382128	80385290	Deletion	1
1	80419898	80420208	Deletion	59
1	80458895	80459855	Deletion	40
1	80475462	80476412	Deletion	17
1	80486639	80536608	Deletion	66
1	80538763	80540188	Deletion	1
1	80579069	80579361	Deletion	6
1	80628042	80628210	Deletion	8
1	80650759	80651149	Inversion	26
1	80734036	80739307	Deletion	2
1	80753186	80753263	Deletion	1
1	80772569	80779931	Deletion	44
1	80800149	80800446	Deletion	25
1	80816170	80816545	Deletion	4
1	80826216	80826516	Deletion	1
1	80883370	80883463	Deletion	14
1	81037928	81038212	Deletion	38
1	81124625	81124901	Deletion	59
1	81143516	81143830	Deletion	4
1	81191763	81192453	Duplication	1
1	81209601	81209927	Deletion	3
1	81241323	81241392	Deletion	2
1	81248624	81249233	Deletion	66
1	81284529	81284718	Deletion	5
1	81346367	81347465	Deletion	4
1	81366538	81366628	Deletion	2
1	81693441	81693594	Deletion	1
1	81878239	81879150	Deletion	27
1	81905440	81905618	Deletion	42
1	81940006	81941084	Deletion	10
1	81948888	81948973	Deletion	54
1	81963780	81963850	Deletion	3
[truncated: 64,923 more rows]
