# Supplementary material for: Genome-wide analysis of structural variants reveals genetic differences in Chinese pigs
Source: PLoS One. 2017 Oct 24;12(10):e0186721. doi: 10.1371/journal.pone.0186721 (PMC5655481; doi:10.1371/journal.pone.0186721)
Supplement: S2 Table — (XLSX) [file pone.0186721.s017.xlsx]

## Sheet: S2 Table
S2 Table. Genotyped set of SVs.
Chromosome	Start positon	End position	SV type	SV allele counts
1	14552	14699	Deletion	1
1	271380	271542	Deletion	132
1	791998	792128	Deletion	129
1	1303655	1303734	Deletion	62
1	1631052	1635430	Duplication	5
1	2003949	2004031	Deletion	9
1	2161006	2164062	Deletion	55
1	2245465	2246036	Deletion	43
1	2402246	2402428	Deletion	8
1	2551147	2551360	Deletion	3
1	2718721	2718799	Deletion	4
1	2789155	2789222	Deletion	3
1	2934127	3048168	Deletion	126
1	3124475	3124782	Deletion	38
1	3202872	3203793	Duplication	23
1	3227586	3228013	Deletion	7
1	3267321	3268577	Deletion	18
1	3304216	3304509	Deletion	22
1	3333500	3333554	Deletion	7
1	3377765	3377839	Deletion	121
1	3395802	3395860	Deletion	20
1	3422433	3422788	Deletion	3
1	3580215	3580538	Deletion	10
1	3623793	3625932	Deletion	37
1	3640401	3640477	Deletion	68
1	3802670	3803009	Deletion	28
1	3825426	3825723	Deletion	32
1	3848335	3848651	Deletion	3
1	3978120	4150112	Deletion	132
1	4233841	4233951	Deletion	132
1	4408078	4410066	Deletion	59
1	4519933	4614727	Deletion	132
1	4626685	4626995	Deletion	5
1	4680263	4680413	Deletion	3
1	4683937	4684240	Deletion	32
1	4726403	4726625	Deletion	66
1	4826874	4827176	Deletion	63
1	4932171	4932361	Deletion	132
1	4936453	4937159	Deletion	40
1	5097423	5097732	Deletion	85
1	5273994	5274305	Deletion	72
1	5404552	5404859	Deletion	118
1	5435810	5435886	Deletion	58
1	6140595	6141185	Deletion	71
1	6175555	6175843	Deletion	54
1	6199942	6200026	Deletion	13
1	6376391	6376569	Deletion	4
1	6586376	6586694	Deletion	41
1	6735857	6737720	Deletion	132
1	6746524	6746607	Deletion	1
1	6811465	6811596	Deletion	33
1	6832458	6832782	Deletion	116
1	6838754	6839064	Deletion	45
1	6843354	6843665	Deletion	64
1	6914704	6967797	Duplication	132
1	6918371	6918689	Deletion	120
1	6932530	6932708	Deletion	4
1	6977055	6977372	Deletion	53
1	7082130	7082448	Deletion	60
1	7096769	7097070	Deletion	114
1	7098755	7099040	Deletion	104
1	7100006	7185473	Duplication	132
1	7117483	7117791	Deletion	77
1	7154014	7154192	Deletion	109
1	7168199	7168478	Deletion	127
1	7328723	7329018	Deletion	51
1	7489410	7489720	Deletion	86
1	7514106	7514180	Deletion	13
1	7677687	7693330	Inversion	132
1	7709556	7710127	Deletion	73
1	7727290	7742800	Inversion	132
1	7754637	7754709	Deletion	8
1	7785050	7785303	Deletion	51
1	7808060	7809562	Deletion	13
1	7896739	7897029	Deletion	32
1	7931529	7931807	Deletion	75
1	7965681	7965919	Deletion	68
1	8038673	8038984	Deletion	122
1	8061343	8061631	Deletion	57
1	8067688	8067769	Deletion	5
1	8087324	8087808	Deletion	108
1	8124732	8125022	Deletion	26
1	8124748	8125037	Deletion	30
1	8132062	8132176	Deletion	3
1	8206093	8206405	Deletion	25
1	8244175	8245734	Deletion	68
1	8258790	8259099	Deletion	132
1	8303942	8495316	Inversion	132
1	8502041	8502320	Deletion	45
1	8839796	8840088	Deletion	72
1	8852399	8853314	Deletion	6
1	8856927	8857010	Deletion	6
1	8860533	8860851	Deletion	123
1	8932665	8933009	Deletion	8
1	9000209	9000277	Deletion	9
1	9281893	9282179	Deletion	59
1	9329192	9329492	Deletion	123
1	9407714	9408038	Deletion	90
1	9412786	9413072	Deletion	100
1	9413632	9413718	Deletion	8
1	9509319	9509599	Deletion	1
1	9518393	9518693	Deletion	5
1	9547948	9548231	Deletion	44
1	9559859	9560188	Deletion	23
1	9635532	9635818	Deletion	124
1	9647515	9647819	Deletion	13
1	9849508	9849798	Deletion	20
1	9863816	9864135	Deletion	10
1	9866886	9867177	Deletion	128
1	9894530	9894649	Deletion	1
1	10048701	10048852	Deletion	2
1	10147941	10148193	Deletion	12
1	10194295	10194570	Deletion	9
1	10206778	10206860	Deletion	5
1	10234216	10234467	Deletion	1
1	10241336	10241616	Deletion	122
1	10301335	10301631	Deletion	58
1	10395404	10395520	Deletion	5
1	10444660	10444977	Deletion	34
1	10556992	10557308	Deletion	69
1	10638896	10830286	Duplication	132
1	10676402	10676516	Deletion	4
1	10741390	10741692	Deletion	120
1	10758725	10759687	Deletion	36
1	10801574	10803134	Deletion	120
1	10822158	10822459	Deletion	120
1	10847343	10847634	Deletion	79
1	10870434	10870736	Deletion	88
1	10877249	10877534	Deletion	102
1	10893669	10894376	Deletion	128
1	10951361	10951430	Deletion	7
1	10957268	10957541	Deletion	10
1	11259886	11260160	Deletion	16
1	11285070	11287181	Deletion	51
1	11393411	11393716	Deletion	60
1	11641110	11642729	Inversion	65
1	11647141	11647433	Deletion	44
1	11757538	11757892	Deletion	91
1	11760266	11761269	Deletion	29
1	11775220	11830017	Deletion	132
1	11838586	11838674	Deletion	9
1	11871320	11871589	Deletion	24
1	12025819	12026197	Deletion	130
1	12244271	12244585	Deletion	9
1	12378908	12379138	Deletion	40
1	12645966	12646273	Deletion	66
1	12672650	12672949	Deletion	28
1	13157572	13182480	Deletion	130
1	13624759	13625007	Deletion	8
1	13644891	13645072	Deletion	8
1	13691112	13691395	Deletion	6
1	13714451	13905271	Inversion	132
1	13776292	13776561	Deletion	111
1	13777115	13777433	Deletion	100
1	13985075	13985170	Deletion	1
1	14030753	14030881	Deletion	106
1	14101089	14101394	Deletion	103
1	14184288	14184560	Deletion	16
1	14192568	14193006	Deletion	130
1	14210771	14211081	Deletion	111
1	14232891	14233164	Deletion	113
1	14250934	14251207	Deletion	94
1	14270512	14270787	Deletion	4
1	14291305	14291590	Deletion	25
1	14299446	14299720	Deletion	11
1	14342497	14343509	Inversion	25
1	14343310	14343532	Deletion	11
1	14348161	14348408	Deletion	1
1	14411080	14411376	Deletion	7
1	14427312	14427626	Deletion	24
1	14431676	14431953	Deletion	58
1	14592766	14593095	Deletion	72
1	14634358	14634666	Deletion	39
1	14716310	14716499	Deletion	8
1	14822804	14822993	Deletion	47
1	14867338	15024625	Inversion	130
1	14881615	14882012	Deletion	83
1	14890491	14890824	Deletion	97
1	14951547	14951744	Deletion	45
1	15102396	15102484	Deletion	5
1	15106866	15177432	Duplication	93
1	15107691	15107760	Deletion	3
1	15122876	15123214	Deletion	41
1	15143772	15143838	Deletion	51
1	15161219	15161509	Deletion	114
1	15164102	15164393	Deletion	33
1	15289276	15289581	Deletion	120
1	15306480	15306760	Deletion	29
1	15322772	15322871	Deletion	8
1	15323791	15324193	Deletion	1
1	15325557	15325846	Deletion	77
1	15328987	15329319	Deletion	69
1	15347155	15347769	Deletion	55
1	15353718	15354036	Deletion	54
1	15365707	15366227	Deletion	37
1	15397866	15397944	Deletion	24
1	15421183	15421458	Deletion	37
1	15430475	15430782	Deletion	35
1	15447815	15448148	Deletion	107
1	15511617	15512006	Deletion	121
1	15518062	15518185	Deletion	2
1	15545282	15545557	Deletion	43
1	15574288	15574592	Deletion	99
1	15618996	15619328	Deletion	68
1	15773098	15821876	Inversion	132
1	15831770	15843704	Deletion	132
1	15856693	15856989	Deletion	112
1	15979926	15979994	Deletion	19
1	16051288	16051586	Deletion	77
1	16149725	16149779	Deletion	3
1	16161394	16161688	Deletion	78
1	16179394	16179682	Deletion	50
1	16184437	16184753	Deletion	19
1	16192465	16192767	Deletion	45
1	16312986	16360974	Inversion	132
1	16362218	16362514	Deletion	115
1	16384145	16384300	Deletion	115
1	16531205	16580301	Inversion	132
1	16564453	16564834	Deletion	1
1	16607404	16607520	Deletion	2
1	16649432	16649635	Deletion	99
1	16656968	16657258	Deletion	43
1	16927074	16927379	Deletion	28
1	16942909	16943003	Deletion	132
1	17049303	17049747	Deletion	125
1	17057362	17057654	Deletion	8
1	17077759	17078118	Deletion	131
1	17096888	17097205	Deletion	79
1	17105228	17105527	Deletion	26
1	17185354	17185647	Deletion	71
1	17190814	17190981	Deletion	12
1	17193689	17194017	Deletion	3
1	17197961	17198074	Deletion	1
1	17240518	17240819	Deletion	80
1	17260782	17261133	Deletion	130
1	17262721	17263013	Deletion	20
1	17325613	17325942	Deletion	124
1	17355932	17356209	Deletion	65
1	17374547	17374886	Deletion	122
1	17386382	17386666	Deletion	2
1	17472632	17472684	Deletion	14
1	17626239	17626540	Deletion	122
1	17631400	17631457	Deletion	1
1	17632184	17632743	Inversion	10
1	17638782	17638842	Deletion	59
1	17646091	17646380	Deletion	98
1	17750615	17750884	Deletion	119
1	17877690	17877979	Deletion	8
1	17945072	17945352	Deletion	4
1	17967320	17967646	Deletion	22
1	17988216	17988521	Deletion	116
1	18085056	18085335	Deletion	54
1	18095705	18145706	Deletion	130
1	18224953	18225223	Deletion	33
1	18229039	18279040	Deletion	132
1	18339478	18339736	Deletion	1
1	18514914	18515231	Deletion	89
1	18543250	18543431	Deletion	48
1	18651580	18651867	Deletion	9
1	18657299	18714361	Deletion	132
1	18735577	18735830	Deletion	22
1	18840650	18840946	Deletion	30
1	18841564	18841841	Deletion	85
1	18942843	18942914	Deletion	8
1	18971010	18971315	Deletion	118
1	18990956	18991290	Deletion	103
1	18991910	18992211	Deletion	104
1	19260893	19261195	Deletion	38
1	19264347	19264631	Deletion	126
1	19277472	19277548	Deletion	120
1	19584323	19585134	Deletion	10
1	19649497	19649813	Deletion	71
1	19812714	19814553	Deletion	52
1	19840404	19840863	Deletion	53
1	19995188	19995305	Deletion	132
1	20073836	20074128	Deletion	41
1	20139739	20140123	Deletion	1
1	20273819	20274133	Deletion	120
1	20297323	20297631	Deletion	64
1	20361821	20361874	Deletion	8
1	20373417	20373746	Deletion	37
1	20389824	20425063	Inversion	132
1	20862189	20862296	Deletion	3
1	20959873	20960146	Deletion	98
1	21039129	21039862	Duplication	58
1	21052208	21052511	Deletion	3
1	21068607	21068918	Deletion	16
1	21221656	21221970	Deletion	124
1	21224803	21227362	Deletion	31
1	21242526	21242842	Deletion	50
1	21244149	21244315	Deletion	3
1	21296959	21305554	Deletion	122
1	21324341	21324498	Deletion	132
1	21361627	21362022	Deletion	2
1	21386599	21386678	Deletion	9
1	21439537	21440856	Deletion	132
1	21458367	21458662	Deletion	3
1	21621935	21622126	Deletion	88
1	21725319	21725561	Deletion	9
1	21745730	21746048	Deletion	23
1	21760420	21760709	Deletion	111
1	21773542	21773920	Deletion	115
1	21973568	21973745	Deletion	47
1	21980231	21980527	Deletion	32
1	22053668	22053934	Deletion	108
1	22058336	22058655	Deletion	130
1	22064798	22064882	Deletion	3
1	22163703	22163978	Deletion	117
1	22167248	22167571	Deletion	31
1	22383690	22384175	Deletion	47
1	22432146	22432212	Deletion	2
1	22518081	22518133	Deletion	30
1	22524744	22525053	Deletion	127
1	22534790	22534889	Deletion	3
1	22562313	22563825	Duplication	3
1	22984450	22989243	Deletion	5
1	23212499	23212789	Deletion	119
1	23323501	23323817	Deletion	30
1	23353618	23354760	Inversion	30
1	23400666	23400851	Deletion	100
1	23457401	23457717	Deletion	42
1	23467832	23468140	Deletion	2
1	23587103	23587399	Deletion	47
1	23631939	23632086	Deletion	2
1	23712859	23827416	Inversion	130
1	23967775	23999527	Deletion	132
1	24000479	24000548	Deletion	73
1	24082701	24083008	Deletion	82
1	24142806	24142924	Deletion	97
1	24144067	24144289	Deletion	21
1	24187273	24187339	Deletion	58
1	24191794	24191889	Deletion	1
1	24225227	24225398	Deletion	31
1	24255927	24256214	Deletion	10
1	24256722	24257030	Deletion	24
1	24469255	24469522	Deletion	130
1	24474380	24474912	Inversion	66
1	24496271	24496569	Deletion	66
1	24675349	24675399	Deletion	20
1	24678837	24679106	Deletion	99
1	24736752	24786753	Deletion	132
1	25024397	25024686	Deletion	15
1	25076523	25076805	Deletion	21
1	25087385	25087511	Deletion	1
1	25136640	25136781	Deletion	1
1	25139698	25140000	Deletion	101
1	25153734	25154056	Deletion	6
1	25165480	25165772	Deletion	50
1	25179085	25179395	Deletion	47
1	25196567	25196773	Deletion	1
1	25267287	25465084	Inversion	132
1	25302924	25303003	Deletion	1
1	25308527	25308821	Deletion	103
1	25538722	25539374	Deletion	132
1	25572864	25575521	Deletion	31
1	25668731	25669022	Deletion	16
1	25682204	25682506	Deletion	54
1	25715852	25715941	Deletion	1
1	25949080	25950464	Deletion	27
1	25974968	25981526	Inversion	5
1	26246082	26248278	Deletion	132
1	26319282	26319558	Deletion	118
1	26384657	26384985	Deletion	99
1	26399786	26400128	Deletion	109
1	26550889	26553122	Deletion	132
1	26640997	26641269	Deletion	45
1	26644711	26648076	Deletion	10
1	26924737	27141271	Inversion	132
1	26941376	26941430	Deletion	10
1	27178056	27185647	Deletion	120
1	27211966	27212353	Deletion	132
1	27274967	27278379	Deletion	1
1	27516810	27517597	Deletion	11
1	27542099	27542952	Deletion	1
1	27775222	27775320	Deletion	5
1	27781629	27831630	Deletion	132
1	28272942	28273972	Deletion	7
1	28484288	28484417	Deletion	121
1	28511452	28512118	Deletion	2
1	28563686	28564003	Deletion	44
1	28630702	28631012	Deletion	123
1	28739955	28740234	Deletion	119
1	28807561	28807861	Deletion	123
1	28895633	28909870	Inversion	132
1	28943929	28979867	Inversion	132
1	28992792	28993067	Deletion	80
1	29033844	29034493	Inversion	12
1	29040249	29040314	Deletion	10
1	29098743	29103305	Deletion	132
1	29120431	29120671	Deletion	1
1	29224461	29224749	Deletion	10
1	29481561	29481865	Deletion	67
1	29494596	29494902	Deletion	9
1	29649679	29649963	Deletion	62
1	29663520	29663814	Deletion	114
1	29677047	29677428	Deletion	42
1	29683647	29683924	Deletion	35
1	29916097	29916339	Deletion	17
1	30035771	30036870	Deletion	4
1	30185835	30186122	Deletion	2
1	30188630	30188759	Deletion	3
1	30191727	30192656	Deletion	5
1	30195488	30195789	Deletion	74
1	30242121	30242369	Deletion	91
1	30257442	30257572	Deletion	132
1	30326975	30327922	Deletion	18
1	30329265	30329365	Deletion	18
1	30344698	30344995	Deletion	76
1	30383858	30384593	Deletion	8
1	30393991	30394313	Deletion	112
1	30534552	30534724	Deletion	7
1	30714988	30715273	Deletion	128
1	30745722	30746113	Deletion	9
1	30894667	30894940	Deletion	21
1	30972207	30972514	Deletion	56
1	30993640	30993947	Deletion	60
1	31023450	31023754	Deletion	94
1	31092980	31093275	Deletion	34
1	31102073	31102372	Deletion	127
1	31210108	31210414	Deletion	104
1	31305519	31305828	Deletion	75
1	31415536	31416619	Deletion	130
1	31516677	31516986	Deletion	55
1	31530852	31531164	Deletion	3
1	31625860	31625946	Deletion	3
1	31823439	31823756	Deletion	42
1	32022744	32023054	Deletion	75
1	32167808	32168095	Deletion	82
1	32325624	32325741	Deletion	5
1	32441684	32441978	Deletion	57
1	32465604	32465955	Deletion	3
1	32479188	32479503	Deletion	81
1	32493150	32493346	Deletion	132
1	32540420	32540724	Deletion	91
1	32666665	32666733	Deletion	2
1	32727014	32727282	Deletion	8
1	32765791	32766226	Deletion	6
1	32809004	32809272	Deletion	5
1	32825067	32825339	Deletion	21
1	32842630	32842903	Deletion	5
1	32871636	32873634	Deletion	11
1	32927043	32927318	Deletion	36
1	32943184	32943615	Deletion	117
1	32980015	32980290	Deletion	101
1	32983062	32983722	Deletion	3
1	33015796	33015870	Deletion	20
1	33027083	33027540	Inversion	66
1	33069442	33070350	Deletion	29
1	33089921	33090028	Deletion	13
1	33102148	33102423	Deletion	22
1	33205890	33206193	Deletion	78
1	33325257	33325337	Deletion	2
1	33422167	33422451	Deletion	25
1	33424755	33425922	Deletion	29
1	33519950	33526508	Deletion	132
1	33609681	33610141	Deletion	103
1	33616995	33617444	Deletion	28
1	33630090	33630218	Deletion	29
1	33667255	33667743	Deletion	1
1	33693932	33694250	Deletion	15
1	33700104	33700390	Deletion	58
1	34026014	34090308	Inversion	132
1	34065379	34065430	Deletion	12
1	34232918	34233007	Deletion	67
1	34259662	34259959	Deletion	4
1	34263123	34263336	Deletion	47
1	34264186	34264268	Deletion	4
1	34345079	34345405	Deletion	118
1	34405015	34405313	Deletion	88
1	34449426	34449721	Deletion	62
1	34480553	34480865	Deletion	69
1	34500312	34500380	Deletion	18
1	34515421	34515479	Deletion	14
1	34538687	34539328	Deletion	18
1	34552315	34552910	Deletion	30
1	34580733	34581048	Deletion	109
1	34591987	34592448	Deletion	6
1	34609377	34609679	Deletion	127
1	34620074	34621542	Deletion	75
1	34645274	34649148	Deletion	5
1	34834205	34834465	Deletion	2
1	34839669	34839971	Deletion	116
1	34920242	34920536	Deletion	97
1	35005154	35005436	Deletion	122
1	35026618	35026740	Deletion	4
1	35081893	35082188	Deletion	129
1	35116605	35116878	Deletion	65
1	35161762	35162089	Deletion	17
1	35253916	35254260	Deletion	125
1	35657334	35657386	Deletion	6
1	35678545	35678825	Deletion	28
1	35716525	35716872	Deletion	26
1	35758268	35758420	Deletion	29
1	35950240	35950531	Deletion	129
1	35955672	35955980	Deletion	80
1	36093256	36093568	Deletion	116
1	36098234	36098784	Inversion	38
1	36135099	36135384	Deletion	127
1	36193624	36322978	Inversion	132
1	36200098	36200268	Deletion	2
1	36528389	36528701	Deletion	126
1	36538099	36538391	Deletion	7
1	36538111	36538404	Deletion	7
1	36558191	36558484	Deletion	102
1	36587923	36588120	Deletion	59
1	36589130	36589221	Deletion	17
1	36592405	36592687	Deletion	21
1	36603583	36603879	Deletion	33
1	36655191	36655520	Deletion	59
1	36701251	36701555	Deletion	38
1	36758264	36758551	Deletion	22
1	36759637	36759779	Deletion	22
1	36793856	36794156	Deletion	127
1	36816916	36817969	Deletion	47
1	36827808	36828105	Deletion	120
1	36840309	36840638	Deletion	131
1	36955350	36956730	Deletion	7
1	36959479	36959711	Deletion	3
1	37109952	37110242	Deletion	113
1	37120539	37120846	Deletion	11
1	37131805	37131951	Deletion	4
1	37326811	37326898	Deletion	105
1	37338433	37493447	Deletion	132
1	37367884	37545547	Duplication	130
1	37558707	37558795	Deletion	3
1	37689336	37689712	Deletion	108
1	37707524	37707831	Deletion	112
1	37733320	37733419	Deletion	2
1	37741022	37741343	Deletion	132
1	37771483	37771781	Deletion	6
1	37843568	37850168	Deletion	114
1	37962340	37962635	Deletion	10
1	38171007	38171151	Deletion	4
1	38427166	38427444	Deletion	78
1	38456906	38457216	Deletion	82
1	38461122	38461580	Deletion	18
1	38465583	38465648	Deletion	2
1	38470379	38470514	Deletion	19
1	38496428	38496601	Deletion	2
1	38502415	38502715	Deletion	77
1	38518510	38518609	Deletion	24
1	38613218	38613486	Deletion	14
1	38638698	38639151	Deletion	4
1	38640001	38640227	Deletion	4
1	38678191	38678276	Deletion	2
1	38762028	38762160	Deletion	2
1	38780194	38780870	Deletion	5
1	38783799	38783983	Deletion	5
1	38876729	38877003	Deletion	7
1	38923719	38923995	Deletion	89
1	38948958	38949269	Deletion	6
1	39032992	39033775	Deletion	7
1	39082931	39083191	Deletion	97
1	39188932	39189177	Deletion	1
1	39199700	39200411	Deletion	22
1	39202286	39202348	Deletion	34
1	39205695	39206418	Deletion	96
1	39229542	39229655	Deletion	2
1	39233334	39233707	Deletion	129
1	39266756	39267461	Deletion	2
1	39414447	39414720	Deletion	99
1	39481630	39481937	Deletion	128
1	39504907	39505206	Deletion	30
1	39596916	39605057	Deletion	126
1	39632698	39632995	Deletion	13
1	39648703	39648990	Deletion	74
1	39760949	39761100	Deletion	2
1	39847212	39847499	Deletion	15
1	39866579	39866799	Deletion	69
1	39888169	39888363	Deletion	132
1	40088009	40102029	Duplication	124
1	40292344	40292652	Deletion	58
1	40422850	40422914	Deletion	1
1	40624550	40624675	Deletion	1
1	40686496	40686802	Deletion	34
1	40818456	40818519	Deletion	8
1	40860857	40860958	Deletion	132
1	40872372	40872570	Deletion	85
1	40890328	40890659	Deletion	5
1	41011875	41012183	Deletion	132
1	41053325	41053642	Deletion	81
1	41059530	41059826	Deletion	12
1	41096168	41096449	Deletion	17
1	41103169	41103399	Deletion	1
1	41191728	41191803	Deletion	53
1	41212183	41212491	Deletion	11
1	41224092	41227876	Deletion	113
1	41408533	41408883	Deletion	120
1	41419333	41419637	Deletion	128
1	41454546	41454861	Deletion	126
1	41733122	41733456	Deletion	93
1	41858253	41875243	Duplication	132
1	42000583	42000856	Deletion	3
1	42434168	42434498	Deletion	112
1	42467847	42468137	Deletion	7
1	42585795	42585979	Deletion	30
1	42659536	42659803	Deletion	10
1	42774085	42774295	Deletion	1
1	42811923	42812247	Deletion	128
1	43052631	43054056	Deletion	126
1	43078378	43078466	Deletion	9
1	43175450	43175738	Deletion	19
1	43315060	43315511	Deletion	28
1	43407755	43465983	Inversion	132
1	43513219	43513280	Deletion	3
1	43636438	43636524	Deletion	2
1	43637296	43637601	Deletion	127
1	43784877	43785362	Deletion	101
1	43834958	43835025	Deletion	15
1	43866590	43866881	Deletion	103
1	43880857	43881137	Deletion	111
1	43901893	43902211	Deletion	124
1	43927862	43928153	Deletion	53
1	43947333	43947639	Deletion	48
1	43954828	43955938	Deletion	8
1	43999312	43999606	Deletion	26
1	44007295	44007439	Deletion	77
1	44019696	44019858	Deletion	113
1	44024905	44025006	Deletion	39
1	44040243	44040519	Deletion	54
1	44138173	44138387	Deletion	3
1	44422618	44422947	Deletion	131
1	44484313	44544004	Deletion	132
1	44603012	44603946	Deletion	4
1	44766552	44766621	Deletion	1
1	44833232	44834086	Deletion	102
1	44926033	44928327	Deletion	39
1	44982195	44982284	Deletion	4
1	45128223	45128371	Deletion	82
1	45140705	45140990	Deletion	51
1	45186698	45187004	Deletion	44
1	45204678	45204977	Deletion	46
1	45221373	45221559	Deletion	64
1	45361825	45361940	Deletion	10
1	45463055	45463405	Deletion	10
1	45501119	45501427	Deletion	17
1	45577448	45577798	Deletion	34
1	45603859	45604098	Deletion	3
1	45617866	45617945	Deletion	1
1	45634177	45634461	Deletion	12
1	45638724	45639028	Deletion	48
1	45743545	45743857	Deletion	58
1	45753356	45753559	Deletion	84
1	45778741	45779057	Deletion	128
1	45801594	45801879	Deletion	47
1	45837355	45837434	Deletion	2
1	45926674	45926981	Deletion	76
1	46025337	46025388	Deletion	2
1	46082339	46085009	Deletion	7
1	46091745	46091811	Deletion	9
1	46209592	46209902	Deletion	30
1	46259135	46259314	Deletion	130
1	46261598	46261765	Deletion	24
1	46477902	46478311	Deletion	37
1	46583022	46583331	Deletion	71
1	46587692	46587745	Deletion	24
1	46615318	46616370	Deletion	5
1	46620659	46670660	Deletion	132
1	46672619	46964463	Deletion	130
1	47165490	47165540	Deletion	9
1	47361221	47369048	Deletion	129
1	47454622	47454953	Deletion	125
1	47497713	47547714	Deletion	132
1	47654201	47661550	Deletion	32
1	47664344	47664549	Deletion	4
1	47674907	47675202	Deletion	14
1	47689663	47689780	Deletion	1
1	47893124	47893428	Deletion	132
1	47930663	47930734	Deletion	8
1	48098532	48099598	Deletion	98
1	48127018	48127208	Deletion	16
1	48132558	48132834	Deletion	19
1	48216295	48216457	Deletion	97
1	48292960	48293062	Deletion	8
1	48314633	48314913	Deletion	99
1	48360183	48360337	Deletion	132
1	48525226	48525294	Deletion	47
1	48585402	48585453	Deletion	75
1	48639802	48643654	Duplication	1
1	48711340	48719397	Deletion	120
1	48846471	48848495	Inversion	5
1	48855220	48905221	Deletion	132
1	49026770	49027064	Deletion	116
1	49033628	49163971	Deletion	132
1	49167650	49167936	Deletion	110
1	49185005	49186734	Inversion	24
1	49230991	49231178	Deletion	132
1	49343323	49343607	Deletion	3
1	49517633	49517962	Deletion	131
1	49522563	49522633	Deletion	1
1	49567033	49567337	Deletion	114
1	49710143	49710487	Deletion	113
1	49763395	49763704	Deletion	92
1	49847905	49848195	Deletion	52
1	49863931	49863986	Deletion	3
1	49988385	49988536	Deletion	132
1	50042259	50042364	Deletion	132
1	50100081	50100401	Deletion	132
1	50115124	50115195	Deletion	57
1	50120907	50121193	Deletion	28
1	50286603	50286877	Deletion	6
1	50408174	50408493	Deletion	66
1	50476601	50476925	Deletion	21
1	50500846	50501201	Deletion	1
1	50541662	50541734	Deletion	73
1	51026191	51026251	Deletion	59
1	51373748	51375954	Deletion	11
1	51489386	51490711	Deletion	2
1	51511882	51514110	Deletion	60
1	51733652	51733713	Deletion	44
1	51751208	51758413	Deletion	31
1	51929677	51929782	Deletion	132
1	51937596	51966433	Duplication	1
1	52019062	52019389	Deletion	89
1	52035705	52035755	Deletion	3
1	52059163	52059467	Deletion	1
1	52084030	52084108	Deletion	1
1	52106641	52106931	Deletion	48
1	52126597	52126788	Deletion	2
1	52144870	52145178	Deletion	80
1	52176964	52177297	Deletion	132
1	52397893	52398200	Deletion	51
1	52416100	52416166	Deletion	67
1	52421379	52421680	Deletion	47
1	52509335	52511401	Duplication	50
1	52513381	52513449	Deletion	127
1	52614373	52614686	Deletion	108
1	52947045	52947372	Deletion	116
1	53158158	53159467	Deletion	34
1	53317947	53319132	Deletion	48
1	53922068	53922377	Deletion	126
1	53923531	53923854	Deletion	126
1	53963918	53966078	Deletion	6
1	53995263	53995459	Deletion	132
1	53999532	53999824	Deletion	14
1	54066543	54067049	Deletion	127
1	54086774	54087027	Deletion	20
1	54114889	54115178	Deletion	121
1	54148725	54148784	Deletion	129
1	54174197	54174275	Deletion	120
1	54192888	54193208	Deletion	45
1	54205982	54206050	Deletion	1
1	54705185	54705257	Deletion	14
1	54715740	54718412	Deletion	20
1	54889343	54889638	Deletion	122
1	54927723	54927875	Deletion	10
1	54967524	54970426	Deletion	37
1	54985983	54986091	Deletion	32
1	55107195	55107263	Deletion	50
1	55291359	55291676	Deletion	126
1	55342785	55342938	Deletion	10
1	55430650	55480659	Deletion	128
1	55542288	55542405	Deletion	3
1	55686882	55693922	Deletion	1
1	55757693	55758011	Deletion	60
1	55805418	55817544	Deletion	132
1	55863831	55864026	Deletion	49
1	56068948	56069234	Deletion	107
1	56083006	56083316	Deletion	87
1	56110060	56110372	Deletion	15
1	56159844	56160134	Deletion	3
1	56297537	56298642	Deletion	26
1	56326251	56326542	Deletion	103
1	56511593	56511882	Deletion	85
1	56710816	56711883	Inversion	10
1	56737435	56737731	Deletion	86
1	56749428	56750923	Deletion	132
1	56783385	56783694	Deletion	28
1	56799369	56799653	Deletion	17
1	56897985	56900334	Deletion	126
1	56984118	56984323	Deletion	1
1	56990474	56990525	Deletion	1
1	57000248	57000537	Deletion	114
1	57049483	57049551	Deletion	65
1	57268926	57269232	Deletion	71
1	57282094	57282302	Deletion	2
1	57286779	57287048	Deletion	108
1	57290031	57290302	Deletion	50
1	57301072	57301353	Deletion	10
1	57332745	57333073	Deletion	118
1	57355887	57355961	Deletion	8
1	57400025	57400355	Deletion	62
1	57433928	57434283	Deletion	119
1	57507428	57508240	Deletion	119
1	57549484	57549753	Deletion	85
1	57590199	57590493	Deletion	61
1	57903137	57903731	Deletion	50
1	58072462	58072563	Deletion	132
1	58196531	58196730	Deletion	50
1	58373665	58373764	Deletion	16
1	58425383	58425523	Deletion	16
1	58493208	58493675	Deletion	119
1	58531622	58531922	Deletion	124
1	58590752	58591052	Deletion	124
1	58607061	58607365	Deletion	121
1	58619823	58620357	Deletion	80
1	58670856	58671298	Deletion	3
1	58699226	58699522	Deletion	8
1	59095784	59096054	Deletion	22
1	59183887	59184181	Deletion	117
1	59224234	59224383	Deletion	54
1	59238607	59238746	Deletion	2
1	59251695	59251885	Deletion	9
1	59297107	59297386	Deletion	9
1	59379166	59379466	Deletion	17
1	59446443	59446736	Deletion	25
1	59531152	59531440	Deletion	39
1	59571138	59571473	Deletion	5
1	59605657	59613451	Deletion	69
1	59615073	59615176	Deletion	7
1	59626835	59626938	Deletion	3
1	59653702	59654003	Deletion	93
1	59674559	59675722	Deletion	112
1	59692675	59692755	Deletion	1
1	59695646	59695947	Deletion	45
1	59701393	59701446	Deletion	83
1	59734786	59734849	Deletion	11
1	59777192	59777771	Deletion	10
1	59902076	59929147	Deletion	132
1	60117808	60118089	Deletion	76
1	60137662	60137725	Deletion	9
1	60246840	60246964	Deletion	34
1	60747495	60748527	Deletion	72
1	60916076	60916374	Deletion	73
1	61002991	61003142	Deletion	5
1	61106085	61112858	Deletion	70
1	61118234	61118605	Deletion	1
1	61181335	61181619	Deletion	67
1	61185431	61192717	Deletion	67
1	61369164	61369466	Deletion	125
1	61380699	61380999	Deletion	107
1	61592305	61600555	Deletion	81
1	61678173	61678352	Deletion	7
1	61696734	61697041	Deletion	2
1	61722268	61722560	Deletion	88
1	61875127	61875419	Deletion	38
1	62034161	62036488	Inversion	8
1	62073019	62075294	Deletion	5
1	62085668	62086363	Deletion	132
1	62104695	62105006	Deletion	69
1	62118299	62118374	Deletion	29
1	62474915	62474986	Deletion	3
1	62638580	62638872	Deletion	113
1	62730050	62730154	Deletion	132
1	62733993	62783994	Deletion	132
1	62851452	62851535	Deletion	132
1	62882214	62882511	Deletion	121
1	62978345	62978626	Deletion	18
1	62985106	62985403	Deletion	35
1	63001189	63001486	Deletion	53
1	63034284	63034597	Deletion	123
1	63281068	63281263	Deletion	124
1	63347598	63347719	Deletion	50
1	63402829	63402965	Deletion	9
1	63538849	63539169	Deletion	98
1	63596488	63596868	Deletion	1
1	63678013	63678313	Deletion	5
1	64048080	64048358	Deletion	64
1	64111703	64112031	Deletion	130
1	64140583	64140862	Deletion	17
1	64358519	64358785	Deletion	63
1	64359293	64359523	Deletion	128
1	64362741	64363039	Deletion	65
1	64490793	64496442	Inversion	59
1	64490795	64496440	Inversion	59
1	64642928	64643229	Deletion	51
1	64737466	64737575	Deletion	10
1	64788812	64789100	Deletion	122
1	65004225	65005274	Duplication	52
1	65004304	65005287	Deletion	52
1	65035935	65038686	Deletion	3
1	65185008	65185173	Deletion	61
1	66042632	66043991	Duplication	4
1	66105273	66105619	Deletion	125
1	66207331	66210040	Deletion	4
1	66221008	66223508	Inversion	132
1	66228285	66228562	Deletion	126
1	66484519	66485975	Deletion	6
1	66717348	66717631	Deletion	32
1	67064527	67064609	Deletion	15
1	67085429	67085536	Deletion	1
1	67102006	67102733	Deletion	41
1	67275323	67275624	Deletion	61
1	67290433	67350324	Inversion	132
1	67306544	67307262	Deletion	68
1	67561828	67562694	Deletion	70
1	67577755	67578035	Deletion	118
1	68205729	68206778	Duplication	10
1	68205885	68206780	Deletion	10
1	68312329	68312648	Deletion	54
1	68346510	68346705	Deletion	1
1	68360713	68360997	Deletion	25
1	68381982	68382308	Deletion	45
1	68389823	68395520	Deletion	132
1	68476008	68476081	Deletion	6
1	68877993	68881681	Inversion	66
1	69046937	69047396	Duplication	9
1	69046949	69047268	Deletion	14
1	69073897	69074181	Deletion	97
1	69224022	69307751	Deletion	132
1	69633882	69634090	Deletion	15
1	69673477	69673726	Deletion	34
1	69734780	69735163	Deletion	13
1	69742158	69742455	Deletion	13
1	69748784	69748935	Deletion	132
1	69780280	69780376	Deletion	3
1	69794007	69833476	Duplication	132
1	69959751	69960042	Deletion	47
1	70128229	70249527	Inversion	130
1	70267665	70267794	Deletion	2
1	70389869	70390079	Deletion	29
1	71008360	71010656	Deletion	27
1	71036137	71036352	Deletion	4
1	71102060	71102410	Deletion	14
1	71140794	73575340	Inversion	58
1	71164728	71164797	Deletion	5
1	71203151	71203251	Deletion	69
1	71221428	71222990	Deletion	123
1	71315007	71315117	Deletion	114
1	71547491	71547586	Deletion	125
1	71828318	71828430	Deletion	6
1	71971705	71972067	Deletion	1
1	72195259	72195577	Deletion	48
1	72213861	72214917	Deletion	5
1	72218781	72219452	Deletion	132
1	72231221	72231281	Deletion	9
1	72395130	72395463	Deletion	123
1	72461400	72462441	Deletion	9
1	72573196	72573479	Deletion	125
1	72644144	72644971	Deletion	125
1	72777919	72778151	Deletion	1
1	72805007	72805228	Deletion	45
1	73172932	73173260	Deletion	99
1	73343498	73344958	Deletion	6
1	73639574	73674770	Inversion	132
1	74196675	74196953	Deletion	33
1	74313247	74313548	Deletion	56
1	74335165	74335490	Deletion	50
1	74471742	74472060	Deletion	41
1	74903694	74903768	Deletion	1
1	75059357	75059498	Deletion	130
1	75067217	75067426	Deletion	1
1	75329471	75329762	Deletion	84
1	75620196	75804506	Inversion	132
1	76103674	76103775	Deletion	132
1	76148370	76148566	Deletion	37
1	76160041	76160320	Deletion	26
1	76542841	76543147	Deletion	55
1	76546759	76546900	Deletion	53
1	76579569	76646449	Inversion	132
1	76692165	76692366	Deletion	1
1	76867542	76867856	Deletion	10
1	77001610	77001893	Deletion	116
1	77010392	77010444	Deletion	2
1	77128409	77128510	Deletion	132
1	77250264	77250377	Deletion	9
1	77617586	77618928	Deletion	56
1	77627335	77627620	Deletion	9
1	77637711	77638051	Deletion	67
1	77824244	77824540	Deletion	17
1	77982045	77982121	Deletion	2
1	77995797	77996220	Deletion	33
1	77995925	77996498	Duplication	32
1	78053600	78053681	Deletion	2
1	78076351	78076691	Deletion	1
1	78107883	78107984	Deletion	2
1	78209757	78210074	Deletion	5
1	78287008	78287059	Deletion	1
1	78321448	78321722	Deletion	1
1	78331111	78486771	Inversion	128
1	78382628	78384546	Deletion	80
1	78390622	78393023	Deletion	78
1	78499766	78501029	Deletion	20
1	78514373	78514717	Deletion	1
1	78517121	78517371	Deletion	15
1	78631496	78631557	Deletion	18
1	78882569	78882851	Deletion	8
1	78937468	78937666	Deletion	23
1	79053852	79054130	Deletion	2
1	79110257	79112129	Deletion	1
1	79195026	79245027	Deletion	132
1	79473607	79480818	Inversion	64
1	79488621	79488954	Deletion	65
1	79497458	79497742	Deletion	30
1	79535525	79537810	Deletion	132
1	79562800	79563043	Deletion	24
1	79566513	79566827	Deletion	38
1	79569067	79571142	Deletion	4
1	79625277	79625351	Deletion	66
1	79761459	79761831	Deletion	7
1	79829233	79829283	Deletion	3
1	79954059	79955660	Deletion	61
1	79961534	79961841	Deletion	64
1	80057781	80057961	Deletion	1
1	80244604	80278593	Deletion	132
1	80292385	80292555	Deletion	6
1	80340152	80340489	Deletion	124
1	80419905	80420222	Deletion	98
1	80458886	80459860	Deletion	53
1	80579074	80579371	Deletion	9
1	80628045	80628216	Deletion	63
1	80650760	80651149	Inversion	66
1	80753187	80753266	Deletion	1
1	80772554	80779939	Deletion	58
1	80800156	80800460	Deletion	43
1	80816171	80816546	Deletion	4
1	80826225	80826534	Deletion	1
1	80883370	80883464	Deletion	37
1	81037935	81038227	Deletion	55
1	81124633	81124917	Deletion	113
1	81209609	81209938	Deletion	5
1	81241323	81241392	Deletion	2
1	81248632	81249252	Deletion	130
1	81284529	81284719	Deletion	7
1	81366538	81366628	Deletion	3
1	81939995	81941084	Deletion	14
1	81948889	81948976	Deletion	105
1	81963781	81963851	Deletion	4
1	82108549	82108853	Deletion	123
1	82121377	82121680	Deletion	6
1	82157218	82158611	Duplication	15
1	82237459	82237750	Deletion	10
1	82280732	82281034	Deletion	105
1	82415149	82415424	Deletion	11
1	82455999	82456309	Deletion	1
1	82541472	82541766	Deletion	25
1	82645596	82678583	Deletion	46
1	82731366	82731456	Deletion	3
1	82898874	82898940	Deletion	5
1	83130997	83132555	Deletion	8
1	83249409	83249835	Deletion	3
1	83636713	83637005	Deletion	22
1	83658891	83659203	Deletion	108
1	83721205	83721261	Deletion	4
1	83748785	83751455	Deletion	132
1	83903745	83903823	Deletion	9
1	83997586	83997666	Deletion	6
1	84156488	84157330	Deletion	13
1	84169774	84170075	Deletion	10
1	84192029	84192167	Deletion	9
1	84369336	84369498	Deletion	17
1	84576724	84578284	Deletion	3
1	85052702	85053361	Deletion	114
1	85106294	85106352	Deletion	2
1	85115333	85115745	Deletion	1
1	85182637	85182804	Deletion	132
1	85187391	85187945	Deletion	93
1	85209653	85209941	Deletion	70
1	85229148	85229448	Deletion	10
1	85426325	85426573	Deletion	1
1	85426713	85426916	Deletion	10
1	85470624	85478510	Deletion	130
1	85534981	85538066	Deletion	65
1	85737235	85737388	Deletion	1
1	85992304	86067324	Deletion	132
1	86147666	86147925	Deletion	3
1	86163778	86164085	Deletion	32
1	86177588	86177696	Deletion	132
1	86360781	86362756	Deletion	91
1	86967343	86967635	Deletion	47
1	87195327	87245328	Deletion	132
1	87552328	87552642	Deletion	37
1	87568164	87568479	Deletion	90
1	87582955	87583038	Deletion	18
1	87734328	87734625	Deletion	30
1	88111773	88112081	Deletion	114
1	88213188	88220329	Deletion	2
1	88297629	88297943	Deletion	22
1	88407595	88415269	Deletion	109
1	88463459	88550127	Inversion	128
1	88493402	88493593	Deletion	7
1	88551198	88551370	Deletion	132
1	88565368	88565652	Deletion	127
1	88565379	88565662	Deletion	127
1	88796315	88797285	Deletion	2
1	89137406	89137556	Deletion	21
1	89253964	89254336	Deletion	132
1	89269088	89269378	Deletion	57
1	89363940	89364232	Deletion	50
1	89492474	89492775	Deletion	75
1	89841204	89842634	Deletion	94
1	89929763	89930075	Deletion	30
1	89948321	89948373	Deletion	30
1	89967077	89967397	Deletion	5
1	90110091	90110256	Deletion	41
1	90119498	90120194	Deletion	3
1	90137681	90137842	Deletion	7
1	90138504	90138608	Deletion	6
1	90156035	90156108	Deletion	53
1	90202041	90202216	Deletion	5
1	90263838	90264912	Inversion	10
1	90320358	90320878	Deletion	8
1	90395087	90395194	Deletion	76
1	90405699	90407907	Deletion	11
1	90436557	90437823	Inversion	130
1	90528905	90578906	Deletion	132
1	90595263	90618777	Inversion	132
1	90654985	90655286	Deletion	110
1	90662280	90689942	Deletion	126
1	90694690	90694790	Deletion	13
1	90714964	90791433	Inversion	132
1	90781026	90781324	Deletion	23
1	90881224	90882364	Duplication	22
1	90881301	90882379	Deletion	22
1	90904061	90904111	Deletion	5
1	90931844	90932141	Deletion	7
1	90947380	90947608	Deletion	5
1	90965533	90966001	Deletion	42
1	90974991	90977383	Duplication	3
1	91018177	91018282	Deletion	2
1	91134280	91134556	Deletion	116
1	91266434	91266747	Deletion	129
1	91381114	91383125	Deletion	77
1	91459879	91460001	Deletion	1
1	91484857	91485147	Deletion	58
1	91543401	91543781	Deletion	130
1	91596427	91596619	Deletion	2
1	91609499	91609775	Deletion	91
1	91616740	91626170	Deletion	128
1	91734529	91734941	Deletion	97
1	91789520	91789828	Deletion	10
1	91927488	91927799	Deletion	49
1	91934536	91943113	Deletion	46
1	91977444	91978397	Deletion	19
1	92101985	92151986	Deletion	132
1	92350544	92350820	Deletion	13
1	92488239	92488473	Deletion	39
1	92592971	92659241	Inversion	132
1	92646066	92646126	Deletion	1
1	92714897	92715202	Deletion	21
1	92794323	92794681	Deletion	4
1	92840949	92841185	Deletion	73
1	92923546	92925295	Deletion	14
1	93219232	93219522	Deletion	70
1	93224163	93224240	Deletion	8
1	93244728	93244907	Deletion	7
1	93269385	93269485	Deletion	2
1	93313062	93363063	Deletion	130
1	93403271	93403643	Deletion	38
1	93476165	93566635	Inversion	132
1	93535370	93535861	Deletion	7
1	94022745	94023060	Deletion	15
1	94034387	94034654	Deletion	2
1	94046380	94046849	Deletion	2
1	94114928	94115027	Deletion	54
1	94138830	94139202	Deletion	1
1	94286891	94286954	Deletion	1
1	94506720	94507031	Deletion	1
1	94545541	94545921	Deletion	21
1	94604845	94605657	Deletion	20
1	94775214	94775500	Deletion	2
1	94827982	94828919	Deletion	124
1	95188141	95188423	Deletion	20
1	95367887	95374292	Deletion	18
1	95422793	95422914	Deletion	132
1	95428158	95428456	Deletion	30
1	95468428	95471445	Duplication	18
1	95644486	95707589	Inversion	132
1	95709067	95709396	Deletion	86
1	95725072	95725402	Deletion	5
1	95732159	95732793	Deletion	29
1	95747824	95748128	Deletion	69
1	95865659	95867194	Duplication	26
1	95898898	95908256	Deletion	130
1	96057598	96057887	Deletion	9
1	96132527	96132656	Deletion	10
1	96394743	96396203	Deletion	37
1	96416446	96416525	Deletion	14
1	96418272	96460639	Inversion	132
1	96437854	96438933	Deletion	1
1	96508843	96509139	Deletion	4
1	96763406	96768246	Deletion	132
1	96800064	96800367	Deletion	75
1	96804045	96804356	Deletion	77
1	96836063	96836344	Deletion	125
1	97087397	97289289	Duplication	2
1	97166948	97201675	Inversion	132
1	97173897	97173965	Deletion	27
1	97300940	97301084	Deletion	44
1	97321095	97321416	Deletion	2
1	97327021	97327350	Deletion	41
1	97353608	97353744	Deletion	37
1	97458335	97458722	Deletion	113
1	97476832	97479381	Deletion	45
1	98089307	98089664	Deletion	5
1	98284621	98285044	Deletion	1
1	98599190	98599930	Deletion	4
1	98647342	98649661	Deletion	3
1	98774675	98775144	Deletion	28
1	98934225	98934519	Deletion	73
1	99055051	99055107	Deletion	16
1	99070635	99072257	Deletion	132
1	99253300	99253428	Deletion	5
1	99266195	99266298	Deletion	132
1	99288402	99288705	Deletion	69
1	99363425	99364865	Deletion	24
1	99561325	99561460	Deletion	3
1	99654537	99655408	Inversion	5
1	99698207	99698543	Deletion	26
1	99742640	99742945	Deletion	119
1	99772654	99773112	Deletion	8
1	99860158	99860294	Deletion	8
1	99968546	99971684	Deletion	116
1	99996925	99997257	Deletion	116
1	100024433	100024496	Deletion	123
1	100114363	100114675	Deletion	3
1	100147338	100147518	Deletion	131
1	100173934	100174210	Deletion	128
1	100199819	100202557	Deletion	18
1	100402459	100402882	Deletion	7
1	100454870	100454992	Deletion	5
1	100578024	100581107	Deletion	132
1	100987827	100989600	Deletion	5
1	101067287	101067565	Deletion	46
1	101073322	101074707	Deletion	112
1	101080853	101107355	Deletion	132
1	101237206	101237288	Deletion	123
1	101596364	101596515	Deletion	1
1	102018965	102068966	Deletion	132
1	102109488	102117337	Deletion	132
1	102138909	102138972	Deletion	40
1	102141559	102141619	Deletion	3
1	102150112	102150398	Deletion	120
1	102206028	102375113	Inversion	132
1	102212772	102213072	Deletion	130
1	102262506	102262780	Deletion	122
1	102266644	102268578	Deletion	6
1	102477035	102477149	Deletion	132
1	102479494	102479792	Deletion	4
1	102596248	102597075	Deletion	71
1	102954006	102954209	Deletion	21
1	102959482	103031589	Deletion	66
1	103131877	103132164	Deletion	121
1	103708582	103708862	Deletion	86
1	103835291	103835606	Deletion	10
1	103853984	103854957	Duplication	32
1	103854118	103854954	Deletion	32
1	103876372	103885121	Deletion	130
1	103944287	103944429	Deletion	7
1	104016954	104083909	Inversion	132
1	104203846	104203956	Deletion	132
1	104959533	104959815	Deletion	25
1	105195899	105196677	Deletion	1
1	105235293	105236237	Inversion	37
1	105356003	105356117	Deletion	3
1	105363792	105364102	Deletion	48
1	105452549	105452840	Deletion	67
1	105463107	105464549	Deletion	56
1	105572934	105572984	Deletion	4
1	105758386	105758674	Deletion	88
1	105892448	105892784	Deletion	128
1	105932265	105936407	Deletion	37
1	105974872	105975252	Deletion	125
1	106124976	106125102	Deletion	132
1	106162714	106212715	Deletion	132
1	106291098	106291411	Deletion	21
1	106490328	106490655	Deletion	61
1	106611822	106612119	Deletion	125
1	106672725	106766066	Inversion	132
1	106728832	106728963	Deletion	1
1	107207155	107207441	Deletion	53
1	107250995	107252407	Duplication	30
1	107331434	107331734	Deletion	88
1	107341505	107341665	Deletion	3
1	107368996	107369436	Deletion	1
1	107538191	107538486	Deletion	59
1	107543946	107545031	Deletion	128
1	107681974	107723823	Deletion	132
1	107696045	107708460	Duplication	132
1	107730007	107730332	Deletion	78
1	108435639	108435870	Deletion	33
1	108493678	108493982	Deletion	24
1	108679979	108680283	Deletion	10
1	109014689	109015006	Deletion	84
1	109108015	109108329	Deletion	117
1	109657390	109657686	Deletion	52
1	109737278	109737329	Deletion	71
1	109811812	109812369	Deletion	2
1	109818617	109819278	Deletion	32
1	110127630	110127915	Deletion	61
1	110299878	110300283	Deletion	3
1	110364414	110364486	Deletion	16
1	110476358	110476672	Deletion	55
1	110681035	110681328	Deletion	21
1	110707901	110708204	Deletion	29
1	110912183	111042984	Duplication	87
1	110932881	110934714	Deletion	13
1	110980233	110980512	Deletion	92
1	111033461	111033527	Deletion	10
1	111333314	111333593	Deletion	124
1	111701577	111701962	Deletion	131
1	111708080	111708381	Deletion	55
1	111818059	111823518	Deletion	4
1	111824863	111825156	Deletion	128
1	111998133	111998237	Deletion	132
1	112000614	112057463	Inversion	130
1	112136092	112136230	Deletion	65
1	112333411	112333490	Deletion	5
1	112527302	112527392	Deletion	3
1	112530323	112530400	Deletion	5
1	112575396	112582608	Deletion	128
1	112700197	112700326	Deletion	41
1	112780490	112780568	Deletion	1
1	112983606	112990804	Deletion	90
1	112999218	113001345	Deletion	14
1	113024270	113026670	Deletion	69
1	113030069	113030219	Deletion	132
1	113306279	113306587	Deletion	127
1	113355380	113355515	Deletion	90
1	113356981	113357638	Duplication	16
1	113385823	113385889	Deletion	5
1	113573397	113573496	Deletion	132
1	113647447	113647613	Deletion	132
1	113654646	113654750	Deletion	2
1	113825550	113825767	Deletion	8
1	113900872	113902134	Duplication	29
1	113901353	113902135	Deletion	31
1	113909947	113910252	Deletion	44
1	113935894	113935961	Deletion	123
1	114015174	114015228	Deletion	3
1	114531354	114531644	Deletion	90
1	114576227	114576511	Deletion	31
1	114885463	114885597	Deletion	25
1	115110755	115111063	Deletion	108
1	115290554	115290661	Deletion	1
1	115326417	115326710	Deletion	17
1	115362163	115362671	Deletion	70
1	115588970	115590540	Deletion	128
1	115623755	115623840	Deletion	12
1	115633734	115685869	Deletion	132
1	115741542	115765750	Deletion	128
1	115889758	115915893	Inversion	1
1	115899634	115899945	Deletion	3
1	116469251	116668773	Inversion	132
1	116885146	116885450	Deletion	59
1	116998496	116998992	Deletion	2
1	116998504	116999126	Duplication	2
1	117105721	117106274	Deletion	130
1	117158371	117158433	Deletion	57
1	117340375	117340511	Deletion	1
1	117500978	117501287	Deletion	89
1	117570639	117570944	Deletion	129
1	117653229	117653552	Deletion	123
1	117922432	117998867	Inversion	132
1	117939511	117939790	Deletion	129
1	118217237	118218828	Deletion	26
1	118405974	118406046	Deletion	2
1	118417075	118417395	Deletion	132
1	118742677	118743304	Deletion	14
1	118746865	118746926	Deletion	5
1	118902792	118903117	Deletion	42
1	118994520	118994622	Deletion	132
1	119049329	119049389	Deletion	2
1	119583815	119630672	Inversion	130
1	119679737	119680963	Deletion	28
1	119706077	119708284	Deletion	46
1	119835028	119835336	Deletion	43
1	119846029	119846334	Deletion	41
1	120094736	120095043	Deletion	120
1	120136285	120136630	Deletion	93
1	120309283	120309595	Deletion	61
1	120399016	120399312	Deletion	43
1	120501925	120502224	Deletion	6
1	120739918	120740239	Deletion	24
1	120851223	120851522	Deletion	36
1	120872129	120872445	Deletion	18
1	121105328	121105620	Deletion	123
1	121151373	121151572	Deletion	17
1	121157447	121157538	Deletion	83
1	121360643	121360723	Deletion	77
1	121682815	121732816	Deletion	132
1	121936478	121937292	Deletion	128
1	122427505	122427577	Deletion	8
1	122755977	122757378	Deletion	12
1	122910919	122911018	Deletion	130
1	123215855	123215917	Deletion	16
1	123260522	123260825	Deletion	3
1	123301519	123301822	Deletion	130
1	123320153	123334329	Deletion	132
1	123453911	123454218	Deletion	24
1	123587187	123587356	Deletion	132
1	123676050	123680585	Deletion	93
1	123944515	123944672	Deletion	132
1	124016453	124017621	Deletion	128
1	124152617	124154872	Deletion	132
1	124209657	124209959	Deletion	89
1	124240274	124240606	Deletion	128
1	124314377	124314878	Deletion	1
1	124329265	124379266	Deletion	132
1	124406262	124406782	Deletion	75
1	124409592	124409931	Deletion	130
1	124558602	124558716	Deletion	1
1	124566691	124566917	Deletion	123
1	124659833	124660134	Deletion	113
1	124706830	124706880	Deletion	2
1	124727712	124728062	Deletion	116
1	124791349	124793048	Deletion	49
1	124933027	124933361	Deletion	115
1	125044000	125094001	Deletion	132
1	125105215	125105530	Deletion	130
1	125247261	125247627	Deletion	124
1	125249703	125249756	Deletion	124
1	125345587	125407786	Duplication	127
1	125431831	125536276	Inversion	132
1	125471730	125472019	Deletion	132
1	125504298	125504784	Deletion	2
1	125960007	125960310	Deletion	120
1	125996582	126000258	Deletion	116
1	126077439	126162335	Inversion	104
1	126079716	126080021	Deletion	81
1	126162183	126171080	Deletion	128
1	126243308	126243535	Deletion	33
1	126247266	126247387	Deletion	4
1	126266670	126267838	Deletion	95
1	126330965	126332077	Deletion	9
1	126373082	126373163	Deletion	1
1	126382739	126383054	Deletion	59
1	126528348	126528639	Deletion	87
1	126581802	126582129	Deletion	128
1	126594521	126607473	Inversion	132
1	126605975	126606791	Deletion	10
1	126819050	126819370	Deletion	120
1	127010558	127010771	Deletion	132
1	127227964	127228292	Deletion	132
1	127478671	127478773	Deletion	4
1	127487636	127487942	Deletion	2
1	127619436	127619725	Deletion	132
1	127671912	127672200	Deletion	118
1	127690422	127691475	Deletion	132
1	127915697	128131803	Inversion	132
1	128133519	128274659	Inversion	132
1	128180624	128180687	Deletion	99
1	128209728	128210014	Deletion	113
1	128236730	128236805	Deletion	4
1	128321088	128321410	Deletion	121
1	128370027	128370328	Deletion	115
1	128385654	128385989	Deletion	60
1	128418602	128493247	Deletion	130
1	128744656	128744973	Deletion	47
1	128771520	128771852	Deletion	44
1	128798401	128798703	Deletion	132
1	128916627	128916914	Deletion	67
1	128954902	128955316	Deletion	22
1	129112086	129112227	Deletion	3
1	129171747	129171820	Deletion	2
1	129187702	129188003	Deletion	58
1	129247329	129247619	Deletion	56
1	129260942	129261042	Deletion	63
1	129262065	129262140	Deletion	47
1	129273137	129273447	Deletion	62
1	129363308	129363619	Deletion	130
1	129658454	129658906	Deletion	12
1	129676094	129676384	Deletion	12
1	129689180	129689461	Deletion	29
1	129737201	129737390	Deletion	6
1	129765722	129766031	Deletion	3
1	130213646	130213929	Deletion	15
1	130362160	130362898	Deletion	3
1	130382030	130382336	Deletion	2
1	130404215	130404412	Deletion	1
1	130570225	130570533	Deletion	89
1	130605269	130605512	Deletion	3
1	130642102	130642154	Deletion	11
1	130788799	130789094	Deletion	30
1	130993054	130993117	Deletion	42
1	131041165	131041311	Deletion	16
1	131093540	131103559	Inversion	72
1	131159398	131159461	Deletion	42
1	131247676	131247977	Deletion	7
1	131249301	131251710	Deletion	60
1	132211115	132211480	Deletion	69
1	132217127	132217438	Deletion	130
1	132218407	132218844	Deletion	1
1	132223310	132223630	Deletion	122
1	132266445	132266846	Deletion	25
1	132278830	132279151	Deletion	6
1	132413777	132414087	Deletion	58
1	132590691	132591006	Deletion	53
1	132592973	132593260	Deletion	58
1	132597951	132598025	Deletion	34
1	132778577	132778979	Deletion	103
1	132921992	132922146	Deletion	8
1	132938728	132939015	Deletion	125
1	132970948	132971009	Deletion	3
1	132985685	132985825	Deletion	132
1	133002533	133002746	Deletion	26
1	133003279	133003345	Deletion	17
1	133063346	133325958	Inversion	132
1	133263947	133264070	Deletion	26
1	133328947	133328997	Deletion	1
1	133359574	133359699	Deletion	1
1	133388537	133388831	Deletion	22
1	133405843	133406566	Deletion	130
1	133500782	133501093	Deletion	122
1	133528366	133528681	Deletion	4
1	133555087	133555396	Deletion	130
1	133917996	133918284	Deletion	66
1	134301319	134301646	Deletion	33
1	134621663	134621714	Deletion	1
1	134680814	134680889	Deletion	1
1	134720593	134720652	Deletion	3
1	134761579	134761703	Deletion	4
1	134762369	134762582	Deletion	17
1	134790284	134790586	Deletion	52
1	135236055	135247059	Deletion	132
1	135413495	135413780	Deletion	73
1	135557544	135558643	Deletion	37
1	135572615	135639586	Deletion	132
1	135827661	135914210	Duplication	12
1	135883064	135988258	Deletion	132
1	136222516	136222808	Deletion	102
1	136493585	136493888	Deletion	28
1	136648772	136649304	Deletion	110
1	136746645	136747084	Deletion	38
1	136776428	136776529	Deletion	132
1	136798047	136798335	Deletion	123
1	136853148	136853249	Deletion	132
1	136885243	136885562	Deletion	93
1	137032094	137032703	Deletion	66
1	137050193	137050243	Deletion	16
1	137073577	137169724	Deletion	132
1	137190181	137190377	Deletion	1
1	137420585	137420862	Deletion	5
1	137435511	137435800	Deletion	128
1	137745170	137745485	Deletion	9
1	137876965	137877207	Deletion	1
1	137981372	137982535	Deletion	132
1	138014722	138015355	Deletion	47
1	138068489	138068777	Deletion	130
1	138107936	138108275	Deletion	132
1	138216634	138216944	Deletion	132
1	138227033	138227901	Deletion	3
1	138252980	138253317	Deletion	131
1	138748322	138748645	Deletion	6
1	138754345	138754467	Deletion	107
1	138756351	138756806	Deletion	130
1	138827623	138828596	Deletion	127
1	138869137	138869393	Deletion	1
1	139220084	139220547	Deletion	128
1	139236508	139236807	Deletion	12
1	139314741	139345173	Duplication	35
1	139394679	139394911	Deletion	6
1	139576442	139576516	Deletion	1
1	139828861	139829142	Deletion	116
1	140207693	140358307	Inversion	127
1	140328097	140328448	Deletion	1
1	140763664	140767577	Deletion	2
1	140863723	140864630	Deletion	126
1	140896020	140896319	Deletion	86
1	140914685	140914788	Deletion	15
1	141070383	141070536	Deletion	1
1	141087566	141087879	Deletion	12
1	141112952	141114091	Deletion	95
1	141257904	141258319	Deletion	3
1	141348375	141348580	Deletion	6
1	141610449	141610728	Deletion	38
1	141732813	141733148	Deletion	50
1	141737121	141737222	Deletion	132
1	142016262	142016319	Deletion	3
1	142036004	142372747	Inversion	6
1	142114077	142114362	Deletion	40
1	142115421	142115713	Deletion	41
1	142245342	142245974	Deletion	112
1	142354350	142356457	Deletion	126
1	142647581	142647959	Deletion	7
1	142732911	142732986	Deletion	125
1	142762385	142762621	Deletion	2
1	142942994	142943295	Deletion	132
1	142980277	142980558	Deletion	105
1	143029043	143029349	Deletion	13
1	143112767	143113113	Deletion	34
1	143125676	143126010	Deletion	132
1	143148534	143268725	Deletion	66
1	143293630	143294056	Deletion	14
1	143478078	143528079	Deletion	132
1	143550291	143550506	Deletion	20
1	143832393	143832476	Deletion	1
1	143874318	143874376	Deletion	46
1	143879570	143879672	Deletion	11
1	143897072	143897392	Deletion	93
1	144174322	144174632	Deletion	99
1	144221351	144221896	Deletion	26
1	144254229	144254543	Deletion	75
1	144358576	144358859	Deletion	111
1	144391174	144391506	Deletion	127
1	144458886	144459288	Deletion	1
1	144782997	144783276	Deletion	55
1	144886363	144886707	Deletion	6
1	144953370	144953670	Deletion	130
1	144965998	144966290	Deletion	130
1	144995534	145007948	Deletion	132
1	145136386	145136637	Deletion	126
1	145300759	145301201	Deletion	97
1	145418637	145418946	Deletion	27
1	145855401	145855472	Deletion	5
1	145909248	145909522	Deletion	102
1	146073208	146123209	Deletion	132
1	146207718	146207879	Deletion	132
1	146252453	146463652	Duplication	132
1	146303878	146304211	Deletion	130
1	146690403	146873880	Inversion	132
1	146716132	146716251	Deletion	5
1	146744815	146745107	Deletion	132
1	146768643	146768946	Deletion	23
1	146836036	146836145	Deletion	33
1	146847282	146873982	Deletion	130
1	146897678	146905542	Deletion	130
1	146972813	146973163	Deletion	130
1	147175503	147175894	Deletion	42
1	147217806	147221110	Deletion	48
1	147467341	147467404	Deletion	52
1	147491049	147491207	Deletion	11
1	147558279	147559556	Deletion	6
1	147773329	147773696	Deletion	4
1	148398927	148399068	Deletion	6
1	148578467	148578526	Deletion	1
1	148639491	148639796	Deletion	3
1	148728174	148728458	Deletion	122
1	148758858	148759218	Deletion	9
1	149035609	149035696	Deletion	10
1	149053720	149054027	Deletion	122
1	149061790	149062076	Deletion	122
1	149158980	149208981	Deletion	132
1	149308825	149311582	Deletion	122
1	149535985	149536455	Deletion	2
1	149823828	149824253	Deletion	132
1	149886643	149886693	Deletion	5
1	150101205	150113906	Inversion	132
1	150173624	150175573	Deletion	14
1	150208171	150209510	Deletion	43
1	150208174	150209602	Duplication	43
1	150543548	150543682	Deletion	7
1	150555917	150556235	Deletion	127
1	150732032	150853968	Inversion	132
1	150812403	150816603	Deletion	1
1	150813483	150825822	Duplication	12
1	151279200	151279332	Deletion	2
1	151523398	151670923	Deletion	132
1	151682989	151732990	Deletion	132
1	152126460	152126762	Deletion	83
1	152137657	152138356	Deletion	125
1	152204157	152204453	Deletion	17
1	152206020	152206353	Deletion	17
1	152219676	152220005	Deletion	132
1	152470798	152471083	Deletion	3
1	152570102	152570322	Deletion	30
1	152869973	152870059	Deletion	8
1	153088784	153138785	Deletion	132
1	153278454	153278765	Deletion	81
1	153288930	153289220	Deletion	3
1	154064338	154072991	Deletion	125
1	154393287	154395103	Deletion	3
1	154413267	154413555	Deletion	60
1	154873958	154874303	Deletion	119
1	154959189	154959474	Deletion	11
1	155125427	155125486	Deletion	58
1	155140338	155141521	Deletion	128
1	155181847	155182157	Deletion	62
1	155202461	155202798	Deletion	128
1	155489615	155489720	Deletion	22
1	155635619	155635807	Deletion	125
1	155912023	155912130	Deletion	4
1	156363603	156363693	Deletion	15
1	156393383	156393687	Deletion	35
1	156396101	156396653	Deletion	8
1	156552703	156552905	Deletion	132
1	156578228	156578506	Deletion	105
1	156662854	156665100	Deletion	41
1	156699897	156703213	Deletion	1
1	156854162	156854462	Deletion	130
1	156947829	156948135	Deletion	16
1	156974389	156976530	Deletion	15
1	157309221	157309376	Deletion	39
1	157310224	157310523	Deletion	13
1	157602331	157603144	Inversion	27
1	157615624	157665625	Deletion	132
1	157733491	157733582	Deletion	2
1	157848165	157848429	Deletion	41
1	157863483	157863741	Deletion	7
1	157900721	157900799	Deletion	36
1	157969020	157969149	Deletion	38
1	157983442	157983583	Deletion	132
1	158135121	158135712	Deletion	33
1	158155160	158155466	Deletion	2
1	158300472	158301562	Deletion	92
1	158393440	158393499	Deletion	1
1	158403684	158419516	Deletion	72
1	158522631	158522902	Deletion	7
1	158529258	158529534	Deletion	93
1	158666765	158673549	Deletion	126
1	158701562	158701757	Deletion	7
1	158819203	158819283	Deletion	38
1	159029022	159029616	Deletion	1
1	159089414	159144798	Inversion	132
1	159281457	159281750	Deletion	57
1	159388689	159391027	Deletion	16
1	159423195	159423498	Deletion	108
1	159547480	159552241	Inversion	47
1	159754507	159755057	Deletion	119
1	159807422	159807495	Deletion	5
1	160120664	160120751	Deletion	15
1	160209356	160210010	Deletion	30
1	160364517	160364805	Deletion	1
1	160463025	160530959	Inversion	130
1	160651616	160651683	Deletion	1
1	160747239	160747529	Deletion	73
1	160762385	160762524	Deletion	70
1	160927644	161019195	Inversion	132
1	160952328	160952608	Deletion	65
1	160975491	160975764	Deletion	67
1	161234042	161234101	Deletion	5
1	161429629	161552782	Deletion	132
1	161561443	161561500	Deletion	61
1	161662199	161662482	Deletion	7
1	161715048	161715352	Deletion	109
1	161801185	161879017	Inversion	132
1	161935077	161935390	Deletion	19
1	162048078	162063527	Inversion	128
1	162185771	162185871	Deletion	11
1	162199023	162204494	Deletion	66
1	162238327	162238434	Deletion	132
1	162299844	162300007	Deletion	5
1	162369227	162369547	Deletion	132
1	162406761	162407887	Deletion	1
1	162434983	162435962	Deletion	35
1	162665434	162665716	Deletion	60
1	162766822	162767004	Deletion	5
1	162776790	162777095	Deletion	53
1	162791040	162791320	Deletion	10
1	162867848	162999060	Inversion	128
1	162884691	162886592	Deletion	5
1	162991199	162991257	Deletion	4
1	163001493	163106050	Duplication	132
1	163021572	163021946	Deletion	4
1	163064379	163064675	Deletion	27
1	163096938	163101654	Inversion	48
1	163126332	163126610	Deletion	126
1	163560692	163560960	Deletion	2
1	163623476	163623547	Deletion	2
1	163916248	163916533	Deletion	130
1	163924874	163925160	Deletion	109
1	163934430	163934668	Deletion	4
1	163963854	164049748	Deletion	131
1	164708233	164708369	Deletion	2
1	164839427	164839779	Deletion	1
1	165016997	165017272	Deletion	116
1	165871456	166028859	Duplication	132
1	165947876	165948570	Deletion	96
1	165948580	165949495	Inversion	59
1	166210498	166210631	Deletion	106
1	166274275	166274563	Deletion	127
1	166293093	166293534	Deletion	132
1	166500857	166501188	Deletion	74
1	166502577	166502858	Deletion	75
1	166639951	166640137	Deletion	5
1	166717799	166718036	Deletion	5
1	167006505	167006807	Deletion	122
1	167100265	167100323	Deletion	7
1	167223446	167223780	Deletion	58
1	167292027	167292344	Deletion	60
1	167320967	167321024	Deletion	61
1	167650018	167650097	Deletion	9
1	167715746	167760777	Deletion	132
1	167776276	167776524	Deletion	2
1	167779100	167784810	Deletion	3
1	167846154	167846912	Inversion	29
1	167905163	167905360	Deletion	22
1	167920163	167921420	Deletion	127
1	167940423	167940747	Deletion	130
1	167989029	167989180	Deletion	9
1	168018308	168018616	Deletion	46
1	168323814	168324022	Deletion	6
1	168343681	168344171	Deletion	9
1	168466016	168561292	Duplication	3
1	168545578	168545801	Deletion	4
1	168804331	168804402	Deletion	31
1	168914792	168915894	Deletion	7
1	168960497	168960834	Deletion	70
1	168976357	168976433	Deletion	83
1	169019791	169020102	Deletion	128
1	169121344	169121420	Deletion	2
1	169148952	169207097	Inversion	131
1	169237982	169238042	Deletion	4
1	169345146	169345444	Deletion	59
1	169615042	169615349	Deletion	4
1	169876107	169876206	Deletion	8
1	169937993	169938283	Deletion	119
1	170011174	170011475	Deletion	126
1	170016666	170016951	Deletion	73
1	170032240	170032538	Deletion	63
1	170082303	170082613	Deletion	110
1	170087925	170087983	Deletion	11
1	170151048	170151201	Deletion	130
1	170186969	170187503	Deletion	64
1	170210450	170211337	Deletion	10
1	170295353	170296483	Deletion	127
1	170612774	170612860	Deletion	4
1	170737325	170737650	Deletion	61
1	170849066	170850384	Deletion	19
1	170884910	170885202	Deletion	11
1	171334902	171335185	Deletion	43
1	171613028	171613108	Deletion	3
1	171796905	171796980	Deletion	4
1	171829957	171830277	Deletion	41
1	171845623	171845903	Deletion	124
1	171909105	171910846	Deletion	2
1	171920680	171920775	Deletion	1
1	171947439	171947745	Deletion	91
1	171950487	171950783	Deletion	7
1	172015104	172019438	Deletion	132
1	172124602	172136671	Deletion	127
1	172193080	172193380	Deletion	64
1	172244661	172245474	Deletion	13
1	172550596	172550872	Deletion	14
1	172776270	172778299	Deletion	2
1	172814869	172815178	Deletion	48
1	172997201	172997489	Deletion	45
1	173031452	173031746	Deletion	132
1	173115058	173245357	Duplication	32
1	173261876	173295248	Inversion	132
1	173390174	173540778	Inversion	130
1	173424199	173425493	Deletion	60
1	173440713	173441268	Deletion	119
1	173530413	173540879	Deletion	132
1	173935916	173937367	Deletion	24
1	174013578	174013892	Deletion	33
1	174263414	174263729	Deletion	131
1	174310794	174310897	Deletion	132
1	174319506	174319557	Deletion	71
1	174342686	174342787	Deletion	132
1	174357477	174360090	Deletion	2
1	174447260	174447583	Deletion	27
1	174693829	174694292	Inversion	37
1	174744168	174754289	Deletion	132
1	174758669	174758730	Deletion	61
1	174789533	174790728	Deletion	6
1	174806884	174806938	Deletion	19
1	174825419	174825603	Deletion	7
1	174905203	174905508	Deletion	93
1	174913870	174914000	Deletion	11
1	175044945	175070066	Duplication	64
1	175057110	175057163	Deletion	3
1	175265356	175265949	Deletion	115
1	175354806	175521819	Inversion	132
1	175584861	175584928	Deletion	11
1	175747542	175932898	Inversion	132
1	175754243	175754533	Deletion	129
1	175851406	175851509	Deletion	3
1	176126877	176127209	Deletion	131
1	176244596	176244923	Deletion	129
1	176248698	176248979	Deletion	32
1	176277932	176327933	Deletion	130
1	176358861	176359019	Deletion	3
1	176471573	176471874	Deletion	126
1	176478282	176479829	Deletion	60
1	176720397	176720847	Deletion	10
1	176777149	176778091	Deletion	128
1	176828619	176828923	Deletion	79
1	176838829	176839201	Deletion	22
1	176859586	176859876	Deletion	132
1	176880331	176880382	Deletion	9
1	176893595	176893894	Deletion	82
1	176900353	176900444	Deletion	5
1	176907810	176908093	Deletion	57
1	176993681	176993985	Deletion	131
1	177024011	177024379	Deletion	113
1	177253059	177253305	Deletion	93
1	177330619	177330924	Deletion	3
1	177372471	177450122	Inversion	129
1	177710111	177864711	Deletion	132
1	177972362	177972732	Deletion	131
1	177973560	177973862	Deletion	4
1	178053524	178053852	Deletion	33
1	178061851	178062140	Deletion	33
1	178233916	178233992	Deletion	3
1	178304582	178306901	Deletion	130
1	178332813	178333594	Deletion	12
1	178450522	178557144	Duplication	127
1	178552441	178552535	Deletion	41
1	178613101	178613597	Deletion	124
1	178624572	178624832	Deletion	1
1	178965943	178966074	Deletion	1
1	178980761	178980972	Deletion	2
1	179012971	179013334	Deletion	53
1	179039683	179039759	Deletion	13
1	179050949	179051056	Deletion	42
1	179098277	179098939	Deletion	132
1	179247801	179248778	Inversion	53
1	179247856	179248745	Inversion	53
1	179384623	179384915	Deletion	126
1	179699903	179700299	Deletion	1
1	179739822	179740188	Deletion	6
1	179763456	179763725	Deletion	1
1	179867965	179868068	Deletion	52
1	179911646	179911944	Deletion	124
1	179964051	179964132	Deletion	19
1	180152269	180152467	Deletion	18
1	180379220	180379532	Deletion	18
1	180427888	180463526	Deletion	132
1	180779891	180779962	Deletion	7
1	180789407	180789718	Deletion	124
1	180794795	180795098	Deletion	126
1	180902212	180902282	Deletion	11
1	180967144	180967563	Deletion	12
1	181047158	181047483	Deletion	132
1	181314124	181314446	Deletion	30
1	181354905	181355197	Deletion	132
1	181363509	181363822	Deletion	132
1	181531852	181532019	Deletion	127
1	181686280	181686568	Deletion	104
1	181714249	181714346	Deletion	33
1	182012184	182012773	Deletion	124
1	182082187	182082284	Deletion	13
1	182237611	182237903	Deletion	131
1	182270260	182270549	Deletion	66
1	182522299	182522628	Deletion	6
1	182523298	182583757	Inversion	132
1	182538751	182538831	Deletion	4
1	182552154	182552316	Deletion	41
1	182552495	182552790	Deletion	23
1	182564747	182565070	Deletion	106
1	182584177	182584345	Deletion	19
1	182588511	182589220	Deletion	11
1	182876512	182876756	Deletion	7
1	182882483	182882797	Deletion	92
1	183123419	183123744	Deletion	101
1	183174087	183174397	Deletion	28
1	183555474	183555801	Deletion	17
1	183566774	183568148	Deletion	43
1	183606131	183606926	Deletion	1
1	183940475	183940764	Deletion	130
1	184024629	184025299	Deletion	23
1	184166339	184169103	Deletion	12
1	184280491	184280799	Deletion	30
1	184446155	184446435	Deletion	57
1	185157580	185157654	Deletion	123
1	185226718	185276719	Deletion	132
1	185471973	185472284	Deletion	57
1	185835993	185836276	Deletion	53
1	186139777	186140050	Inversion	47
1	186152516	186152661	Deletion	127
1	186251561	186251866	Deletion	67
1	186424680	186424986	Deletion	132
1	186677408	186678005	Deletion	32
1	186678348	186680313	Deletion	32
1	186754021	186754810	Deletion	4
1	186776136	186776215	Deletion	41
1	186813930	186814561	Deletion	4
1	187435773	187629244	Inversion	132
1	187474915	187475210	Deletion	109
1	187536869	187537188	Deletion	19
1	187717897	187718845	Inversion	66
1	187750588	187751304	Deletion	45
1	187820351	187820561	Deletion	28
1	187935182	188112232	Inversion	132
1	188399833	188399908	Deletion	76
1	188433683	188434027	Deletion	69
1	188707207	188707257	Deletion	1
1	188958830	188959110	Deletion	117
1	189017865	189034042	Deletion	132
1	189067937	189070296	Deletion	24
1	189326705	189326766	Deletion	2
1	189386225	189386772	Deletion	26
1	189406669	189406736	Deletion	94
1	189415907	189416225	Deletion	17
1	189538739	189538917	Deletion	4
1	189736869	189737249	Deletion	17
1	190035563	190035636	Deletion	8
1	190217992	190218300	Deletion	117
1	191368454	191368908	Deletion	3
1	191425398	191425576	Deletion	132
1	191512243	191512545	Deletion	73
1	191535645	191535724	Deletion	84
1	191716293	191716628	Deletion	132
1	191730238	191730525	Deletion	23
1	191767458	191767640	Deletion	132
1	191832089	191832376	Deletion	3
1	191873021	191873161	Deletion	14
1	191924345	192004861	Inversion	132
1	192004974	192046191	Duplication	132
1	192157542	192159465	Deletion	3
1	192241079	192241231	Deletion	3
1	192359972	192360278	Deletion	62
1	192445268	192447302	Deletion	3
1	192743594	192743681	Deletion	17
1	192767163	192767372	Deletion	1
1	192915617	192915865	Deletion	1
1	192958555	192958925	Deletion	130
1	192964108	192966573	Deletion	35
1	193206554	193208697	Deletion	63
1	193445777	193446883	Deletion	7
1	193592097	193593172	Deletion	4
1	193688617	193690173	Inversion	12
1	193700317	193701533	Deletion	13
1	193722422	193722704	Deletion	129
1	193732155	193734800	Deletion	9
1	193737857	193738161	Deletion	69
1	193767980	193768310	Deletion	11
[truncated: 28,689 more rows]
