# Supplementary material for: Genome-wide analysis of structural variants reveals genetic differences in Chinese pigs
Source: PLoS One. 2017 Oct 24;12(10):e0186721. doi: 10.1371/journal.pone.0186721 (PMC5655481; doi:10.1371/journal.pone.0186721)
Supplement: S4 Table — (XLSX) [file pone.0186721.s019.xlsx]

## Sheet: S4 Table
S4 Table. SV formation mechanisms.
Chromosome	Start position	End position	SV type	SV mechanism
1	31246	64242	Deletion	NAHR
1	271365	271525	Deletion	NHR
1	791995	792132	Deletion	NAHR
1	859134	860286	Deletion	NHR
1	868639	868981	Deletion	NAHR
1	1303654	1303731	Deletion	NHR
1	1881794	1882159	Deletion	NHR
1	1949491	1950276	Deletion	VNTR
1	2003947	2004027	Deletion	NHR
1	2024190	2024486	Deletion	NAHR
1	2139149	2139465	Deletion	NHR
1	2160993	2164057	Deletion	NHR
1	2402244	2402424	Deletion	NHR
1	2476903	2526902	Deletion	NHR
1	2551147	2551363	Deletion	NHR
1	2661922	2662176	Deletion	NHR
1	2778828	2778900	Deletion	NHR
1	3124460	3124765	Deletion	TEI
1	3196569	3197388	Deletion	NHR
1	3227583	3228008	Deletion	NHR
1	3267319	3268573	Deletion	NHR
1	3333498	3333550	Deletion	NHR
1	3374111	3374531	Deletion	NAHR
1	3377761	3377837	Deletion	NHR
1	3395802	3395861	Deletion	NHR
1	3422432	3422786	Deletion	NHR
1	3640398	3640497	Deletion	NHR
1	3647530	3647846	Deletion	TEI
1	3667808	3668540	Deletion	NHR
1	3700921	3704080	Deletion	NHR
1	3802656	3802993	Deletion	TEI
1	3825415	3825710	Deletion	NHR
1	3848335	3848658	Deletion	NHR
1	3861453	3861845	Deletion	TEI
1	4233840	4233948	Deletion	NHR
1	4408077	4410063	Deletion	TEI
1	4417508	4417681	Deletion	NAHR
1	4436991	4486990	Deletion	NHR
1	4491152	4491453	Deletion	TEI
1	4626678	4626986	Deletion	NHR
1	4629219	4629332	Deletion	NHR
1	4656024	4656081	Deletion	VNTR
1	4680261	4680409	Deletion	NHR
1	4692987	4708133	Deletion	NHR
1	4726399	4726619	Deletion	NHR
1	4753727	4755360	Deletion	NHR
1	4764035	4764349	Deletion	NAHR
1	4826867	4827168	Deletion	NHR
1	4878155	4878469	Deletion	TEI
1	4915628	4915901	Deletion	TEI
1	4932171	4932359	Deletion	NHR
1	4936449	4937153	Deletion	TEI
1	4948894	4950165	Deletion	NHR
1	5057148	5057826	Deletion	NHR
1	5097423	5097734	Deletion	NHR
1	5404538	5404843	Deletion	TEI
1	5492468	5492827	Deletion	NHR
1	6140577	6141165	Deletion	TEI
1	6188932	6189454	Deletion	NAHR
1	6199940	6200022	Deletion	NHR
1	6262028	6262293	Deletion	NAHR
1	6319648	6321198	Deletion	NAHR
1	6369675	6369760	Deletion	NHR
1	6431927	6432185	Deletion	NAHR
1	6494070	6494888	Deletion	NAHR
1	6746522	6746603	Deletion	NHR
1	6811461	6811594	Deletion	NHR
1	6832449	6832771	Deletion	TEI
1	6838754	6839072	Deletion	TEI
1	6872461	6872567	Deletion	NHR
1	6918356	6918672	Deletion	TEI
1	7070545	7071322	Deletion	NHR
1	7077447	7077720	Deletion	TEI
1	7098755	7099048	Deletion	NHR
1	7143902	7144190	Deletion	TEI
1	7154014	7154220	Deletion	NHR
1	7168182	7168459	Deletion	NHR
1	7282002	7282579	Deletion	NHR
1	7328706	7328999	Deletion	NHR
1	7401251	7403924	Deletion	NHR
1	7493841	7494090	Deletion	NHR
1	7514104	7514176	Deletion	NHR
1	7637927	7638414	Deletion	NHR
1	7754635	7754705	Deletion	NHR
1	7896723	7897011	Deletion	NHR
1	7931518	7931794	Deletion	TEI
1	7948078	7948171	Deletion	NHR
1	7965671	7965916	Deletion	TEI
1	8061351	8061636	Deletion	TEI
1	8067687	8067766	Deletion	NHR
1	8078647	8079373	Deletion	NHR
1	8087324	8087816	Deletion	NHR
1	8124732	8125020	Deletion	TEI
1	8132061	8132173	Deletion	NHR
1	8180731	8181125	Deletion	NHR
1	8206085	8206403	Deletion	TEI
1	8231705	8236470	Deletion	NHR
1	8253449	8253585	Deletion	TEI
1	8341869	8342306	Deletion	NAHR
1	8430223	8430387	Deletion	NHR
1	8533591	8535469	Deletion	NAHR
1	8717423	8718397	Deletion	NHR
1	8725088	8727797	Deletion	NHR
1	8749467	8749749	Deletion	TEI
1	8782627	8782886	Deletion	VNTR
1	8852399	8853317	Deletion	NHR
1	8856923	8857004	Deletion	NHR
1	8932665	8933009	Deletion	NHR
1	8998032	8998151	Deletion	VNTR
1	9309136	9311125	Deletion	NHR
1	9405605	9405902	Deletion	TEI
1	9407692	9408033	Deletion	NHR
1	9413630	9413714	Deletion	NHR
1	9435793	9437116	Deletion	NAHR
1	9438384	9438474	Deletion	TEI
1	9509304	9509582	Deletion	TEI
1	9518392	9518690	Deletion	TEI
1	9547948	9548234	Deletion	TEI
1	9559854	9560174	Deletion	TEI
1	9582611	9593958	Deletion	NAHR
1	9608632	9608935	Deletion	TEI
1	9642722	9643145	Deletion	NHR
1	9647500	9647802	Deletion	NHR
1	9679717	9729716	Deletion	NHR
1	9739995	9740105	Deletion	NHR
1	9796204	9796468	Deletion	NAHR
1	9837882	9838166	Deletion	TEI
1	9849508	9849796	Deletion	TEI
1	9863816	9864139	Deletion	TEI
1	9894529	9894646	Deletion	NHR
1	9954317	9955052	Deletion	NAHR
1	10054566	10055078	Deletion	NAHR
1	10081717	10081989	Deletion	TEI
1	10147929	10148179	Deletion	TEI
1	10174353	10174546	Deletion	NHR
1	10206776	10206856	Deletion	NHR
1	10301327	10301622	Deletion	TEI
1	10395404	10395518	Deletion	NHR
1	10444658	10444973	Deletion	TEI
1	10464766	10465081	Deletion	TEI
1	10523722	10526577	Deletion	NHR
1	10556988	10557302	Deletion	TEI
1	10676402	10676514	Deletion	NHR
1	10758719	10759679	Deletion	NHR
1	10801560	10803117	Deletion	TEI
1	10847330	10847619	Deletion	TEI
1	10951360	10951428	Deletion	NHR
1	10957256	10957538	Deletion	TEI
1	11248702	11249111	Deletion	NAHR
1	11288335	11288708	Deletion	NAHR
1	11307058	11307363	Deletion	TEI
1	11437504	11438491	Deletion	NAHR
1	11647140	11647431	Deletion	NHR
1	11684300	11684588	Deletion	TEI
1	11740571	11741764	Deletion	NHR
1	11763947	11765505	Deletion	NHR
1	11838585	11838671	Deletion	NHR
1	12025804	12026180	Deletion	TEI
1	12241164	12241724	Deletion	NAHR
1	12244258	12244570	Deletion	TEI
1	12378903	12379131	Deletion	TEI
1	12573327	12574635	Deletion	NHR
1	12771494	12771942	Deletion	NAHR
1	12840345	12840642	Deletion	TEI
1	13369121	13369318	Deletion	NHR
1	13370803	13371209	Deletion	NAHR
1	13448032	13449606	Deletion	NHR
1	13634687	13634951	Deletion	TEI
1	13691101	13691382	Deletion	TEI
1	13758655	13758849	Deletion	NHR
1	13777103	13777420	Deletion	TEI
1	13787121	13787539	Deletion	NAHR
1	13805657	13805971	Deletion	TEI
1	13856896	13857191	Deletion	NHR
1	14030753	14030879	Deletion	NHR
1	14033419	14034513	Deletion	NHR
1	14108756	14109600	Deletion	NAHR
1	14165672	14166441	Deletion	NHR
1	14191761	14192072	Deletion	NHR
1	14192560	14192996	Deletion	NHR
1	14205551	14205660	Deletion	NHR
1	14210758	14211066	Deletion	TEI
1	14225252	14225515	Deletion	TEI
1	14232891	14233169	Deletion	TEI
1	14259311	14263454	Deletion	NAHR
1	14268612	14269540	Deletion	NAHR
1	14270512	14270785	Deletion	NHR
1	14272482	14274844	Deletion	NHR
1	14299436	14299718	Deletion	TEI
1	14333607	14334290	Deletion	NAHR
1	14343310	14343541	Deletion	NHR
1	14358382	14358656	Deletion	NAHR
1	14378974	14379083	Deletion	NHR
1	14380763	14381625	Deletion	NHR
1	14392589	14394957	Deletion	NHR
1	14411053	14411357	Deletion	TEI
1	14427312	14427626	Deletion	TEI
1	14439816	14440116	Deletion	NHR
1	14472279	14472944	Deletion	NAHR
1	14634342	14634648	Deletion	TEI
1	14646920	14647225	Deletion	NHR
1	14716309	14716496	Deletion	NHR
1	14822790	14822977	Deletion	NHR
1	14880520	14880828	Deletion	TEI
1	14951546	14951741	Deletion	NHR
1	15102396	15102484	Deletion	NHR
1	15107691	15107768	Deletion	NHR
1	15140473	15141142	Deletion	NHR
1	15231995	15232284	Deletion	TEI
1	15253195	15253260	Deletion	NHR
1	15313595	15313680	Deletion	NHR
1	15322772	15322873	Deletion	NHR
1	15325552	15325839	Deletion	TEI
1	15347115	15347748	Deletion	NHR
1	15353700	15354018	Deletion	TEI
1	15365704	15366222	Deletion	NHR
1	15382549	15382847	Deletion	TEI
1	15421173	15421446	Deletion	TEI
1	15437767	15438183	Deletion	NAHR
1	15493538	15493908	Deletion	NHR
1	15545276	15545549	Deletion	TEI
1	15574288	15574601	Deletion	TEI
1	15779215	15779526	Deletion	TEI
1	15786601	15787364	Deletion	NAHR
1	15979926	15979995	Deletion	NHR
1	16051272	16051568	Deletion	TEI
1	16149724	16149776	Deletion	NHR
1	16161381	16161674	Deletion	TEI
1	16313273	16313712	Deletion	NHR
1	16362207	16362501	Deletion	TEI
1	16463887	16464200	Deletion	TEI
1	16564445	16564824	Deletion	NHR
1	16607389	16607516	Deletion	NHR
1	16649431	16649632	Deletion	TEI
1	16656966	16657255	Deletion	NHR
1	16927061	16927364	Deletion	TEI
1	17057335	17057637	Deletion	NHR
1	17094699	17095835	Deletion	NHR
1	17115225	17115677	Deletion	NHR
1	17130601	17130902	Deletion	TEI
1	17190814	17190979	Deletion	NHR
1	17197960	17198071	Deletion	NHR
1	17259732	17260049	Deletion	NHR
1	17262697	17262993	Deletion	TEI
1	17322215	17322503	Deletion	TEI
1	17348011	17348906	Deletion	NAHR
1	17363220	17363505	Deletion	TEI
1	17404323	17404410	Deletion	TEI
1	17418379	17418714	Deletion	NHR
1	17472630	17472680	Deletion	NHR
1	17521937	17522253	Deletion	TEI
1	17578083	17578168	Deletion	NHR
1	17588698	17589890	Deletion	NHR
1	17629207	17629488	Deletion	TEI
1	17648394	17648490	Deletion	NHR
1	17718799	17718935	Deletion	NHR
1	17877674	17877964	Deletion	TEI
1	17945062	17945340	Deletion	TEI
1	17967311	17967635	Deletion	TEI
1	18000079	18000486	Deletion	TEI
1	18095705	18145704	Deletion	NHR
1	18514914	18515229	Deletion	TEI
1	18522149	18522229	Deletion	NHR
1	18611755	18612517	Deletion	NAHR
1	18651573	18651858	Deletion	NHR
1	18657279	18714339	Deletion	NHR
1	18723695	18724099	Deletion	NAHR
1	18840636	18840930	Deletion	TEI
1	18856972	18857123	Deletion	NAHR
1	18942841	18942911	Deletion	NHR
1	18991894	18992193	Deletion	TEI
1	19260877	19261177	Deletion	TEI
1	19277470	19277544	Deletion	TEI
1	19554879	19555181	Deletion	NHR
1	19584322	19585131	Deletion	NHR
1	19649484	19649798	Deletion	NHR
1	19800541	19800928	Deletion	NHR
1	19847467	19847510	Deletion	UNSURE
1	19893250	19895755	Deletion	NHR
1	20121142	20121222	Deletion	NHR
1	20139739	20140121	Deletion	TEI
1	20361820	20361872	Deletion	NHR
1	20862188	20862293	Deletion	NHR
1	21039120	21039753	Deletion	NHR
1	21052192	21052493	Deletion	NHR
1	21068592	21068901	Deletion	TEI
1	21087365	21137364	Deletion	NHR
1	21224799	21227367	Deletion	NHR
1	21242522	21242845	Deletion	TEI
1	21296948	21305541	Deletion	NHR
1	21386599	21386676	Deletion	NHR
1	21458355	21458657	Deletion	NHR
1	21569206	21569512	Deletion	TEI
1	21621920	21622109	Deletion	TEI
1	21645287	21646620	Deletion	NHR
1	21725303	21725556	Deletion	NHR
1	21745717	21746033	Deletion	NHR
1	21967634	21967706	Deletion	NHR
1	21980220	21980514	Deletion	TEI
1	22058320	22058637	Deletion	TEI
1	22064798	22064880	Deletion	NHR
1	22167235	22167556	Deletion	TEI
1	22524727	22525034	Deletion	TEI
1	22534788	22534885	Deletion	NHR
1	22541325	22543710	Deletion	NHR
1	22562302	22563630	Deletion	NHR
1	22984450	22989241	Deletion	NHR
1	23027131	23027418	Deletion	NHR
1	23371631	23371951	Deletion	NAHR
1	23376687	23377212	Deletion	NAHR
1	23390207	23391250	Deletion	NHR
1	23408216	23409734	Deletion	NAHR
1	23409871	23410176	Deletion	NHR
1	23437295	23438418	Deletion	NHR
1	23442278	23443860	Deletion	NHR
1	23473786	23475123	Deletion	NHR
1	23587089	23587383	Deletion	NHR
1	23631937	23632082	Deletion	NHR
1	23752363	23777418	Deletion	NAHR
1	24000477	24000544	Deletion	NHR
1	24057903	24058200	Deletion	TEI
1	24082685	24082990	Deletion	TEI
1	24144057	24144289	Deletion	NHR
1	24150631	24150964	Deletion	TEI
1	24187270	24187334	Deletion	NHR
1	24190156	24190439	Deletion	TEI
1	24191792	24191885	Deletion	NHR
1	24225223	24225392	Deletion	NHR
1	24255913	24256212	Deletion	TEI
1	24332021	24332330	Deletion	TEI
1	24421816	24422386	Deletion	NHR
1	24433318	24433857	Deletion	NHR
1	24472234	24473076	Deletion	NHR
1	24496256	24496552	Deletion	TEI
1	24509680	24510074	Deletion	TEI
1	24531546	24531834	Deletion	TEI
1	24675344	24675397	Deletion	VNTR
1	24801523	24801810	Deletion	NAHR
1	25024378	25024668	Deletion	NHR
1	25076520	25076803	Deletion	TEI
1	25119106	25119656	Deletion	TEI
1	25165472	25165763	Deletion	TEI
1	25196564	25196768	Deletion	NHR
1	25308513	25308805	Deletion	TEI
1	25478248	25478558	Deletion	TEI
1	25538707	25539357	Deletion	NHR
1	25682096	25682471	Deletion	NHR
1	25694165	25694279	Deletion	NHR
1	26117115	26117380	Deletion	NAHR
1	26173977	26177087	Deletion	NHR
1	26539163	26540169	Deletion	VNTR
1	26640981	26641251	Deletion	TEI
1	26644710	26648073	Deletion	NHR
1	26935411	26937060	Deletion	NHR
1	27021455	27021562	Deletion	TEI
1	27211965	27212350	Deletion	NHR
1	27274965	27278377	Deletion	NHR
1	27359044	27366386	Deletion	NHR
1	27516807	27517592	Deletion	NHR
1	27765698	27769182	Deletion	NHR
1	27775219	27775315	Deletion	NHR
1	27781629	27831628	Deletion	NHR
1	28054138	28054421	Deletion	TEI
1	28369708	28370013	Deletion	TEI
1	28479531	28479828	Deletion	TEI
1	28484277	28484404	Deletion	NHR
1	28511439	28512111	Deletion	NHR
1	28563669	28563984	Deletion	TEI
1	28607121	28608378	Deletion	NHR
1	28739946	28740223	Deletion	TEI
1	28745412	28745910	Deletion	NHR
1	28807547	28807845	Deletion	NHR
1	28992780	28993054	Deletion	TEI
1	29017184	29017272	Deletion	NHR
1	29040248	29040311	Deletion	NHR
1	29098743	29103303	Deletion	NHR
1	29224447	29224733	Deletion	TEI
1	29491136	29491232	Deletion	NHR
1	29500289	29500668	Deletion	NHR
1	29663520	29663849	Deletion	NHR
1	29677044	29677423	Deletion	NHR
1	29683647	29683927	Deletion	TEI
1	29803591	29803984	Deletion	NAHR
1	29916077	29916325	Deletion	TEI
1	30066545	30066725	Deletion	NHR
1	30185821	30186106	Deletion	TEI
1	30188623	30188756	Deletion	NHR
1	30191725	30192652	Deletion	NHR
1	30233059	30233361	Deletion	NHR
1	30306901	30307976	Deletion	NHR
1	30326974	30327919	Deletion	NHR
1	30329262	30329360	Deletion	VNTR
1	30344695	30344990	Deletion	NHR
1	30370820	30372644	Deletion	NHR
1	30416406	30416722	Deletion	TEI
1	30892636	30894584	Deletion	TEI
1	30894651	30894922	Deletion	TEI
1	30909984	30917100	Deletion	NHR
1	30917930	30918216	Deletion	NAHR
1	30972192	30972497	Deletion	TEI
1	30993638	30993943	Deletion	TEI
1	31102057	31102354	Deletion	TEI
1	31273936	31274240	Deletion	NHR
1	31435577	31435850	Deletion	TEI
1	31625858	31625942	Deletion	NHR
1	31765448	31765790	Deletion	NAHR
1	31802603	31802959	Deletion	NHR
1	31953589	31961017	Deletion	NHR
1	32090176	32090463	Deletion	TEI
1	32167792	32168077	Deletion	TEI
1	32185169	32185366	Deletion	NHR
1	32331416	32331715	Deletion	TEI
1	32441684	32441976	Deletion	TEI
1	32465594	32465944	Deletion	TEI
1	32479174	32479487	Deletion	TEI
1	32493150	32493344	Deletion	NAHR
1	32667702	32668009	Deletion	TEI
1	32703611	32708383	Deletion	NHR
1	32727004	32727280	Deletion	NHR
1	32765780	32766223	Deletion	NHR
1	32835653	32835796	Deletion	NHR
1	32842630	32842901	Deletion	NHR
1	32846642	32848463	Deletion	UNSURE
1	32871632	32873628	Deletion	NHR
1	32877632	32878395	Deletion	VNTR
1	32927029	32927302	Deletion	TEI
1	32962171	32962438	Deletion	TEI
1	32976548	32976632	Deletion	NHR
1	32980008	32980281	Deletion	TEI
1	32983056	32983720	Deletion	NHR
1	33038151	33038513	Deletion	NAHR
1	33089920	33090025	Deletion	NHR
1	33102135	33102408	Deletion	TEI
1	33130170	33130675	Deletion	TEI
1	33202588	33202896	Deletion	NHR
1	33205883	33206184	Deletion	TEI
1	33235398	33236924	Deletion	NAHR
1	33279920	33280436	Deletion	NHR
1	33422153	33422435	Deletion	TEI
1	33519932	33526488	Deletion	NHR
1	33582203	33582983	Deletion	NHR
1	33609662	33610124	Deletion	NHR
1	33616993	33617440	Deletion	NHR
1	33630087	33630227	Deletion	NHR
1	33662483	33663281	Deletion	NHR
1	33693915	33694231	Deletion	TEI
1	33700086	33700373	Deletion	NHR
1	33712373	33715209	Deletion	NHR
1	33984376	33984459	Deletion	VNTR
1	34065362	34065426	Deletion	NHR
1	34232918	34233005	Deletion	VNTR
1	34259645	34259940	Deletion	TEI
1	34263107	34263318	Deletion	NHR
1	34264184	34264265	Deletion	NHR
1	34345066	34345390	Deletion	TEI
1	34368494	34368788	Deletion	TEI
1	34405007	34405303	Deletion	TEI
1	34437170	34438047	Deletion	NHR
1	34451027	34451341	Deletion	NHR
1	34483974	34484250	Deletion	NAHR
1	34500306	34500378	Deletion	NHR
1	34552312	34552905	Deletion	NHR
1	34645272	34649144	Deletion	NHR
1	34845014	34845322	Deletion	TEI
1	35005141	35005421	Deletion	TEI
1	35026615	35026735	Deletion	NHR
1	35103328	35103826	Deletion	TEI
1	35209204	35210438	Deletion	NHR
1	35253910	35254250	Deletion	TEI
1	35342853	35343154	Deletion	TEI
1	35417843	35418662	Deletion	NAHR
1	35657334	35657384	Deletion	NHR
1	35678531	35678809	Deletion	TEI
1	35731482	35731635	Deletion	VNTR
1	35770203	35770484	Deletion	TEI
1	35950230	35950529	Deletion	NHR
1	35955672	35955986	Deletion	TEI
1	36029969	36030282	Deletion	TEI
1	36080681	36080884	Deletion	NHR
1	36081866	36085680	Deletion	NHR
1	36093251	36093564	Deletion	TEI
1	36143600	36144145	Deletion	NHR
1	36200093	36200272	Deletion	TEI
1	36259151	36259474	Deletion	TEI
1	36261571	36262479	Deletion	NHR
1	36401841	36402057	Deletion	TEI
1	36415079	36416272	Deletion	NHR
1	36507247	36514883	Deletion	NHR
1	36556922	36557239	Deletion	TEI
1	36558177	36558468	Deletion	TEI
1	36569434	36571459	Deletion	NHR
1	36587923	36588122	Deletion	NHR
1	36589126	36589215	Deletion	NHR
1	36592399	36592679	Deletion	TEI
1	36592950	36593230	Deletion	TEI
1	36655176	36655503	Deletion	NHR
1	36701236	36701538	Deletion	TEI
1	36759634	36759774	Deletion	NHR
1	36807799	36808123	Deletion	TEI
1	36809875	36810577	Deletion	NAHR
1	36816910	36817961	Deletion	NHR
1	36909772	36910175	Deletion	NHR
1	36955348	36956743	Deletion	NHR
1	36979510	36979807	Deletion	TEI
1	37120522	37120830	Deletion	TEI
1	37131805	37131949	Deletion	NHR
1	37159432	37159719	Deletion	TEI
1	37326807	37326892	Deletion	TEI
1	37500108	37500373	Deletion	TEI
1	37518142	37518415	Deletion	TEI
1	37521808	37522102	Deletion	NAHR
1	37707509	37707814	Deletion	TEI
1	37733319	37733416	Deletion	NHR
1	37771466	37771762	Deletion	TEI
1	37843552	37850150	Deletion	TEI
1	37962327	37962620	Deletion	TEI
1	38038128	38038437	Deletion	NHR
1	38102498	38102956	Deletion	NHR
1	38407319	38408024	Deletion	NHR
1	38409096	38409942	Deletion	NAHR
1	38427159	38427435	Deletion	TEI
1	38454845	38455130	Deletion	NHR
1	38456894	38457202	Deletion	TEI
1	38461120	38461576	Deletion	NHR
1	38465582	38465645	Deletion	NHR
1	38470378	38470512	Deletion	NHR
1	38496426	38496597	Deletion	NHR
1	38502403	38502701	Deletion	TEI
1	38518508	38518605	Deletion	NHR
1	38613216	38613483	Deletion	TEI
1	38620188	38620310	Deletion	NHR
1	38638696	38639156	Deletion	NHR
1	38678191	38678274	Deletion	NHR
1	38762028	38762158	Deletion	NHR
1	38783799	38783981	Deletion	NHR
1	38876718	38876990	Deletion	TEI
1	38886876	38886952	Deletion	NHR
1	38929102	38929174	Deletion	NHR
1	38991419	38992460	Deletion	NHR
1	39029458	39029633	Deletion	NHR
1	39082922	39083180	Deletion	TEI
1	39188930	39189173	Deletion	NHR
1	39199696	39200405	Deletion	NHR
1	39205677	39206398	Deletion	TEI
1	39229543	39229650	Deletion	VNTR
1	39266754	39267457	Deletion	NHR
1	39287539	39290342	Deletion	NHR
1	39481614	39481919	Deletion	TEI
1	39501590	39502030	Deletion	NAHR
1	39504871	39505190	Deletion	NHR
1	39596916	39605055	Deletion	NHR
1	39632683	39632978	Deletion	TEI
1	39760947	39761097	Deletion	NHR
1	39837726	39838031	Deletion	TEI
1	39847203	39847488	Deletion	NHR
1	39866574	39866797	Deletion	NHR
1	39888144	39888351	Deletion	NHR
1	40043892	40044193	Deletion	TEI
1	40096143	40096828	Deletion	NHR
1	40272453	40273664	Deletion	NHR
1	40292329	40292635	Deletion	TEI
1	40329418	40329761	Deletion	NAHR
1	40526647	40527120	Deletion	TEI
1	40572509	40574809	Deletion	NHR
1	40812583	40812850	Deletion	NHR
1	40860857	40860956	Deletion	NHR
1	40884190	40886304	Deletion	NHR
1	40890314	40890643	Deletion	TEI
1	40945607	40946394	Deletion	NAHR
1	41011864	41012170	Deletion	TEI
1	41059515	41059809	Deletion	TEI
1	41096168	41096462	Deletion	NHR
1	41212168	41212474	Deletion	TEI
1	41263970	41265074	Deletion	NHR
1	41421739	41422028	Deletion	TEI
1	41454529	41454842	Deletion	TEI
1	41733104	41733436	Deletion	TEI
1	41983682	41984683	Deletion	NHR
1	42434167	42434496	Deletion	NAHR
1	42467828	42468116	Deletion	NHR
1	42585795	42585983	Deletion	NHR
1	42659531	42659796	Deletion	TEI
1	42774079	42774293	Deletion	NHR
1	42811909	42812231	Deletion	TEI
1	43052625	43054049	Deletion	TEI
1	43078374	43078464	Deletion	NHR
1	43175436	43175723	Deletion	TEI
1	43253657	43253959	Deletion	TEI
1	43315058	43315507	Deletion	NHR
1	43513217	43513276	Deletion	NHR
1	43636430	43636522	Deletion	NHR
1	43713207	43713505	Deletion	TEI
1	43784871	43785354	Deletion	TEI
1	43834957	43835022	Deletion	NHR
1	43866584	43866874	Deletion	TEI
1	44007295	44007437	Deletion	NHR
1	44387364	44387993	Deletion	TEI
1	44422608	44422935	Deletion	TEI
1	44603005	44603948	Deletion	NHR
1	44766551	44766618	Deletion	NHR
1	44833384	44833943	Deletion	NAHR
1	44926032	44928325	Deletion	NHR
1	44982191	44982278	Deletion	NHR
1	45054906	45055161	Deletion	NHR
1	45106195	45106497	Deletion	TEI
1	45128219	45128369	Deletion	NHR
1	45140705	45141006	Deletion	TEI
1	45186681	45186985	Deletion	TEI
1	45361824	45361937	Deletion	NHR
1	45440432	45440593	Deletion	NHR
1	45463055	45463413	Deletion	NHR
1	45501103	45501409	Deletion	TEI
1	45577446	45577794	Deletion	NHR
1	45596182	45597399	Deletion	NHR
1	45603856	45604093	Deletion	NHR
1	45617863	45617940	Deletion	NHR
1	45634140	45634446	Deletion	NHR
1	45743530	45743840	Deletion	TEI
1	45778728	45779042	Deletion	TEI
1	45801587	45801870	Deletion	TEI
1	45826788	45827021	Deletion	NHR
1	45861200	45861402	Deletion	TEI
1	45926668	45926979	Deletion	NHR
1	45933622	45935649	Deletion	NHR
1	45995187	45996052	Deletion	NHR
1	46082334	46085002	Deletion	NHR
1	46091741	46091806	Deletion	NHR
1	46138228	46139347	Deletion	NHR
1	46209587	46209896	Deletion	NHR
1	46259134	46259318	Deletion	NAHR
1	46477901	46478309	Deletion	NHR
1	46582993	46583314	Deletion	NHR
1	46983115	47038644	Deletion	NAHR
1	47165489	47165542	Deletion	NHR
1	47486121	47488688	Deletion	NHR
1	47497713	47547712	Deletion	NHR
1	47654184	47661531	Deletion	NHR
1	47664328	47664531	Deletion	NHR
1	47689658	47689773	Deletion	NHR
1	47930660	47930729	Deletion	VNTR
1	48127007	48127195	Deletion	TEI
1	48132551	48132826	Deletion	TEI
1	48174115	48174810	Deletion	NHR
1	48175382	48180379	Deletion	NHR
1	48216287	48216447	Deletion	TEI
1	48281650	48281999	Deletion	NHR
1	48292958	48293058	Deletion	NHR
1	48323049	48323225	Deletion	NAHR
1	48360171	48360323	Deletion	NHR
1	48373797	48374089	Deletion	TEI
1	48525212	48525292	Deletion	NHR
1	48778755	48778841	Deletion	NHR
1	48792879	48793454	Deletion	NHR
1	48906548	48906604	Deletion	NHR
1	48918259	48918601	Deletion	NAHR
1	49230991	49231176	Deletion	NHR
1	49343308	49343590	Deletion	TEI
1	49522563	49522634	Deletion	NHR
1	49561737	49562152	Deletion	NHR
1	49567022	49567324	Deletion	TEI
1	49691566	49691679	Deletion	NHR
1	49699798	49700137	Deletion	NAHR
1	49710136	49710479	Deletion	TEI
1	49818581	49818866	Deletion	TEI
1	49847887	49848175	Deletion	TEI
1	49855459	49856684	Deletion	NHR
1	49863929	49863982	Deletion	NHR
1	49912710	49913963	Deletion	NAHR
1	49962260	49963101	Deletion	NHR
1	49988372	49988524	Deletion	NHR
1	50042255	50042358	Deletion	NHR
1	50072331	50072726	Deletion	NHR
1	50115122	50115192	Deletion	NHR
1	50120892	50121176	Deletion	TEI
1	50286578	50286863	Deletion	NHR
1	50408149	50408474	Deletion	NAHR
1	50409325	50409613	Deletion	TEI
1	50414456	50414820	Deletion	NHR
1	50443448	50443975	Deletion	NAHR
1	50458818	50460208	Deletion	NHR
1	50476587	50476909	Deletion	TEI
1	50539673	50540279	Deletion	TEI
1	50559083	50559373	Deletion	NHR
1	51203862	51205037	Deletion	NHR
1	51346209	51347082	Deletion	NHR
1	51489384	51490707	Deletion	NHR
1	51511868	51514106	Deletion	NHR
1	51733651	51733710	Deletion	NHR
1	51751206	51758409	Deletion	NHR
1	51929676	51929780	Deletion	NHR
1	52019050	52019375	Deletion	TEI
1	52035703	52035753	Deletion	NHR
1	52059155	52059457	Deletion	TEI
1	52106627	52106915	Deletion	TEI
1	52126590	52126786	Deletion	NHR
1	52144855	52145161	Deletion	NHR
1	52176951	52177282	Deletion	TEI
1	52243765	52246629	Deletion	NHR
1	52304649	52306473	Deletion	NHR
1	52397877	52398182	Deletion	TEI
1	52408299	52411230	Deletion	NHR
1	52416097	52416161	Deletion	TEI
1	52513380	52513447	Deletion	NHR
1	52564653	52566448	Deletion	NHR
1	52614359	52614670	Deletion	TEI
1	53706649	53706959	Deletion	NHR
1	53923515	53923836	Deletion	NHR
1	53934576	53935479	Deletion	NHR
1	53963916	53966074	Deletion	NHR
1	53995248	53995442	Deletion	NAHR
1	54066531	54067035	Deletion	TEI
1	54086773	54087024	Deletion	TEI
1	54114877	54115164	Deletion	TEI
1	54116534	54117080	Deletion	NAHR
1	54192887	54193205	Deletion	NHR
1	54205982	54206048	Deletion	NHR
1	54705180	54705250	Deletion	NHR
1	54715740	54718410	Deletion	NHR
1	54889328	54889621	Deletion	TEI
1	54927722	54927872	Deletion	NHR
1	54932173	54934123	Deletion	NHR
1	54967521	54970421	Deletion	NHR
1	54985980	54986097	Deletion	NHR
1	55013805	55014091	Deletion	NHR
1	55016955	55017543	Deletion	NHR
1	55058214	55058541	Deletion	NAHR
1	55107185	55107260	Deletion	NHR
1	55335711	55336686	Deletion	NHR
1	55342782	55342933	Deletion	NHR
1	55396529	55397144	Deletion	NHR
1	55430650	55480649	Deletion	NHR
1	55542278	55542405	Deletion	NHR
1	55757693	55758012	Deletion	TEI
1	55863815	55864008	Deletion	TEI
1	55879815	55880592	Deletion	NAHR
1	55940528	55942530	Deletion	NHR
1	56082991	56083299	Deletion	TEI
1	56110049	56110359	Deletion	TEI
1	56159830	56160118	Deletion	TEI
1	56326242	56326553	Deletion	NHR
1	56337500	56338857	Deletion	NHR
1	56360389	56360466	Deletion	NHR
1	56737435	56737733	Deletion	TEI
1	56749416	56750909	Deletion	NHR
1	56799353	56799635	Deletion	TEI
1	56825793	56826725	Deletion	NAHR
1	56990473	56990522	Deletion	NHR
1	57043145	57045761	Deletion	NAHR
1	57266566	57266716	Deletion	NHR
1	57268922	57269232	Deletion	TEI
1	57282094	57282300	Deletion	NHR
1	57286768	57287036	Deletion	TEI
1	57290017	57290286	Deletion	TEI
1	57301063	57301342	Deletion	TEI
1	57355884	57355956	Deletion	NHR
1	57400008	57400336	Deletion	TEI
1	57525232	57528798	Deletion	NHR
1	57549472	57549739	Deletion	TEI
1	57590184	57590476	Deletion	TEI
1	57630739	57630830	Deletion	TEI
1	57766216	57767376	Deletion	NAHR
1	57903136	57903729	Deletion	NHR
1	58196526	58196728	Deletion	TEI
1	58199785	58200078	Deletion	NAHR
1	58370925	58371000	Deletion	NHR
1	58486981	58487342	Deletion	NAHR
1	58493203	58493668	Deletion	NHR
1	58532007	58532311	Deletion	NHR
1	58591490	58592950	Deletion	NAHR
1	58607048	58607350	Deletion	TEI
1	58619818	58620351	Deletion	NHR
1	58670856	58671296	Deletion	NHR
1	58699215	58699514	Deletion	TEI
1	59067412	59068864	Deletion	NHR
1	59095774	59096043	Deletion	TEI
1	59131980	59133865	Deletion	NHR
1	59151031	59151439	Deletion	NAHR
1	59183871	59184163	Deletion	TEI
1	59224232	59224379	Deletion	NHR
1	59238604	59238741	Deletion	NHR
1	59251693	59251881	Deletion	NHR
1	59297097	59297374	Deletion	TEI
1	59379150	59379448	Deletion	TEI
1	59393702	59393982	Deletion	NAHR
1	59432983	59433287	Deletion	TEI
1	59459321	59460578	Deletion	NHR
1	59513380	59513674	Deletion	NHR
1	59543739	59544689	Deletion	NHR
1	59552908	59553194	Deletion	TEI
1	59557478	59558178	Deletion	NHR
1	59615065	59615166	Deletion	NHR
1	59631872	59633937	Deletion	NHR
1	59653695	59653994	Deletion	TEI
1	59657438	59657791	Deletion	NHR
1	59695620	59695928	Deletion	NHR
1	59701392	59701443	Deletion	NHR
1	59734784	59734845	Deletion	NHR
1	59777179	59777756	Deletion	TEI
1	60085530	60085833	Deletion	TEI
1	60137659	60137722	Deletion	VNTR
1	60246839	60246961	Deletion	TEI
1	60253413	60258232	Deletion	NHR
1	60747494	60748528	Deletion	NHR
1	60759760	60759838	Deletion	VNTR
1	60916069	60916365	Deletion	NHR
1	61002986	61003135	Deletion	NHR
1	61041211	61041888	Deletion	NHR
1	61106077	61112851	Deletion	NHR
1	61335219	61335490	Deletion	NAHR
1	61678170	61678347	Deletion	NHR
1	61696719	61697024	Deletion	TEI
1	61714140	61714209	Deletion	NHR
1	61722252	61722542	Deletion	TEI
1	61854130	61854617	Deletion	NAHR
1	61875125	61875415	Deletion	NHR
1	62085655	62086348	Deletion	TEI
1	62104680	62104989	Deletion	TEI
1	62116817	62117106	Deletion	TEI
1	62118294	62118367	Deletion	NHR
1	62213639	62215205	Deletion	NHR
1	62227113	62228256	Deletion	NHR
1	62286772	62287062	Deletion	NAHR
1	62320942	62322181	Deletion	NAHR
1	62474913	62474982	Deletion	NHR
1	62638563	62638853	Deletion	TEI
1	62826750	62828140	Deletion	NHR
1	62851452	62851533	Deletion	TEI
1	62973954	62974323	Deletion	TEI
1	62978329	62978608	Deletion	TEI
1	63168560	63168651	Deletion	NHR
1	63347594	63347713	Deletion	NHR
1	63478082	63478361	Deletion	TEI
1	63596485	63596863	Deletion	NHR
1	63678007	63678305	Deletion	TEI
1	63723285	63724337	Deletion	NHR
1	64048066	64048342	Deletion	TEI
1	64059138	64059449	Deletion	NHR
1	64094945	64095375	Deletion	TEI
1	64120200	64120269	Deletion	NHR
1	64140570	64140847	Deletion	TEI
1	64359286	64359514	Deletion	NHR
1	64362728	64363024	Deletion	TEI
1	64423539	64473538	Deletion	NHR
1	64485507	64485795	Deletion	TEI
1	64639921	64640227	Deletion	TEI
1	64642914	64643213	Deletion	TEI
1	64788800	64789086	Deletion	NAHR
1	64814216	64815084	Deletion	NAHR
1	65035930	65038679	Deletion	NHR
1	65070460	65070681	Deletion	NAHR
1	65185006	65185169	Deletion	TEI
1	65294286	65294384	Deletion	NHR
1	65392854	65394066	Deletion	NHR
1	66225867	66226490	Deletion	NAHR
1	66235509	66235781	Deletion	TEI
1	66717335	66717616	Deletion	TEI
1	66819031	66819088	Deletion	VNTR
1	66834749	66834875	Deletion	NHR
1	67064526	67064606	Deletion	NHR
1	67085427	67085532	Deletion	NHR
1	67102000	67102731	Deletion	NHR
1	67275309	67275608	Deletion	NHR
1	67561826	67562690	Deletion	NHR
1	67577739	67578017	Deletion	TEI
1	67601622	67602424	Deletion	NHR
1	68205883	68206776	Deletion	NHR
1	68312314	68312631	Deletion	TEI
1	68360705	68360987	Deletion	TEI
1	68378590	68381197	Deletion	NHR
1	68381967	68382291	Deletion	TEI
1	68470517	68470786	Deletion	TEI
1	68474392	68474897	Deletion	NAHR
1	68476044	68476091	Deletion	UNSURE
1	69046939	69047270	Deletion	NHR
1	69073878	69074160	Deletion	TEI
1	69709345	69711203	Deletion	NHR
1	69734780	69735164	Deletion	NHR
1	69748734	69748883	Deletion	NAHR
1	69772828	69773234	Deletion	NAHR
1	69777914	69779996	Deletion	NHR
1	69812145	69818010	Deletion	NHR
1	69909224	69909500	Deletion	TEI
1	69959748	69960037	Deletion	NHR
1	70267658	70267785	Deletion	NHR
1	70277856	70285537	Deletion	NHR
1	70389864	70390072	Deletion	NHR
1	70393440	70401319	Deletion	NHR
1	71102058	71102406	Deletion	NHR
1	71115193	71116119	Deletion	NHR
1	71164728	71164795	Deletion	NHR
1	71203149	71203247	Deletion	NHR
1	71218895	71220568	Deletion	NHR
1	71334310	71334812	Deletion	NAHR
1	71486350	71488766	Deletion	NHR
1	71547489	71547582	Deletion	NHR
1	71802012	71802354	Deletion	NAHR
1	71822673	71823657	Deletion	NHR
1	71828313	71828428	Deletion	NHR
1	71885327	71885526	Deletion	NHR
1	72053409	72053648	Deletion	NAHR
1	72195244	72195560	Deletion	TEI
1	72213855	72214915	Deletion	NHR
1	72231219	72231277	Deletion	NHR
1	72255443	72256507	Deletion	NHR
1	72269553	72269859	Deletion	TEI
1	72461399	72462439	Deletion	NHR
1	72490900	72491213	Deletion	TEI
1	72573182	72573463	Deletion	TEI
1	72675722	72675792	Deletion	NHR
1	72777917	72778147	Deletion	NHR
1	72805006	72805228	Deletion	NHR
1	72833086	72833654	Deletion	TEI
1	72957231	72957507	Deletion	NHR
1	73172916	73173242	Deletion	TEI
1	73343497	73344959	Deletion	NHR
1	73371018	73371356	Deletion	NAHR
1	73628679	73628763	Deletion	NHR
1	73738991	73739050	Deletion	NHR
1	74202803	74202941	Deletion	NHR
1	74313246	74313545	Deletion	NHR
1	74471738	74472054	Deletion	NHR
1	74840982	74841293	Deletion	TEI
1	74882610	74884877	Deletion	NHR
1	75059348	75059487	Deletion	NHR
1	75067213	75067420	Deletion	NHR
1	75231672	75232003	Deletion	NAHR
1	75242049	75242339	Deletion	TEI
1	75270993	75273404	Deletion	NAHR
1	75491276	75492833	Deletion	NHR
1	75512229	75512608	Deletion	TEI
1	75752318	75752598	Deletion	TEI
1	76097541	76098860	Deletion	NHR
1	76103674	76103773	Deletion	NHR
1	76106914	76107016	Deletion	NHR
1	76148369	76148563	Deletion	NHR
1	76160028	76160305	Deletion	TEI
1	76692162	76692361	Deletion	TEI
1	76708787	76708956	Deletion	NHR
1	76813207	76814744	Deletion	NHR
1	76867530	76867842	Deletion	TEI
1	76967485	76967788	Deletion	TEI
1	77010392	77010442	Deletion	NHR
1	77121248	77121364	Deletion	TEI
1	77128409	77128508	Deletion	NHR
1	77135130	77136352	Deletion	NHR
1	77155912	77156827	Deletion	NAHR
1	77172532	77173957	Deletion	NHR
1	77229020	77229362	Deletion	NHR
1	77233966	77248052	Deletion	NHR
1	77250262	77250373	Deletion	NHR
1	77333514	77333874	Deletion	NHR
1	77374729	77374823	Deletion	NHR
1	77617584	77618924	Deletion	NHR
1	77627321	77627604	Deletion	TEI
1	77824234	77824528	Deletion	NHR
1	77944892	77945162	Deletion	TEI
1	77982045	77982119	Deletion	NHR
1	77995796	77996217	Deletion	NHR
1	78049814	78050124	Deletion	NHR
1	78053599	78053678	Deletion	NHR
1	78076351	78076689	Deletion	NHR
1	78107880	78107979	Deletion	NHR
1	78209742	78210057	Deletion	NHR
1	78243389	78243703	Deletion	TEI
1	78287004	78287057	Deletion	NHR
1	78321446	78321718	Deletion	NHR
1	78334130	78344116	Deletion	NHR
1	78344877	78345047	Deletion	NHR
1	78390603	78393002	Deletion	NHR
1	78436686	78439383	Deletion	NHR
1	78499765	78501026	Deletion	NHR
1	78514372	78514714	Deletion	NHR
1	78631496	78631560	Deletion	NHR
1	78635989	78636057	Deletion	NHR
1	78882553	78882845	Deletion	TEI
1	78937468	78937664	Deletion	NHR
1	79110254	79112124	Deletion	NHR
1	79431715	79432146	Deletion	NAHR
1	79450824	79450924	Deletion	NHR
1	79475230	79477174	Deletion	NHR
1	79488619	79488950	Deletion	TEI
1	79535525	79537808	Deletion	NHR
1	79562798	79563040	Deletion	NHR
1	79566513	79566833	Deletion	TEI
1	79569055	79571135	Deletion	NHR
1	79583683	79590924	Deletion	NHR
1	79625277	79625349	Deletion	NHR
1	79630802	79631108	Deletion	TEI
1	79691358	79695579	Deletion	NHR
1	79795101	79804037	Deletion	NHR
1	79804900	79804966	Deletion	NHR
1	79990763	79991022	Deletion	NHR
1	80223333	80223807	Deletion	NHR
1	80306078	80306391	Deletion	TEI
1	80309178	80309622	Deletion	NAHR
1	80369875	80370179	Deletion	NHR
1	80382127	80385287	Deletion	NHR
1	80475441	80476413	Deletion	NHR
1	80538739	80540186	Deletion	NHR
1	80579064	80579359	Deletion	TEI
1	80628016	80628207	Deletion	NHR
1	80826224	80826532	Deletion	TEI
1	80883370	80883462	Deletion	NHR
1	81143512	81143814	Deletion	NHR
1	81209601	81209929	Deletion	TEI
1	81284529	81284717	Deletion	TEI
1	81346363	81347464	Deletion	NHR
1	81693441	81693592	Deletion	NHR
1	81878113	81879058	Deletion	NHR
1	81939995	81941082	Deletion	NHR
1	81948887	81948972	Deletion	TEI
1	81970399	81970470	Deletion	VNTR
1	82108538	82108840	Deletion	TEI
1	82237453	82237747	Deletion	TEI
1	82252016	82252294	Deletion	TEI
1	82280720	82281020	Deletion	TEI
1	82307304	82310429	Deletion	NAHR
1	82396361	82396755	Deletion	NHR
1	82415146	82415419	Deletion	TEI
1	82415843	82416686	Deletion	NHR
1	82455984	82456292	Deletion	TEI
1	82536132	82536347	Deletion	NAHR
1	82541472	82541764	Deletion	TEI
1	82562941	82563250	Deletion	TEI
1	82644789	82678071	Deletion	NAHR
1	82731363	82731451	Deletion	NHR
1	82760303	82760602	Deletion	NHR
1	82898872	82898936	Deletion	NHR
1	82960245	82960835	Deletion	NHR
1	83249409	83249833	Deletion	NHR
1	83295717	83296347	Deletion	NHR
1	83337732	83338556	Deletion	NAHR
1	83404132	83404196	Deletion	NHR
1	83478431	83478738	Deletion	NHR
1	83636701	83636991	Deletion	NHR
1	83654325	83654634	Deletion	TEI
1	83680302	83681046	Deletion	NAHR
1	83857689	83858016	Deletion	TEI
1	83997583	83997661	Deletion	NHR
1	84011269	84012474	Deletion	NHR
1	84099923	84104240	Deletion	NHR
1	84156485	84157334	Deletion	NHR
1	84169774	84170076	Deletion	TEI
1	84192028	84192178	Deletion	NHR
1	84369324	84369484	Deletion	TEI
1	84494153	84495973	Deletion	NHR
1	84507323	84507410	Deletion	NHR
1	84576720	84578278	Deletion	NHR
1	84708288	84709306	Deletion	NHR
1	84921849	84922515	Deletion	NHR
1	85009920	85011044	Deletion	NHR
1	85048291	85049078	Deletion	NHR
1	85113211	85114703	Deletion	NHR
1	85115330	85115740	Deletion	NHR
1	85170745	85181430	Deletion	NHR
1	85182626	85182791	Deletion	NHR
1	85187355	85187929	Deletion	NHR
1	85209650	85209936	Deletion	NHR
1	85229133	85229431	Deletion	TEI
1	85426696	85426897	Deletion	NHR
1	85513898	85514347	Deletion	NAHR
1	85534965	85538048	Deletion	TEI
1	85691184	85691464	Deletion	TEI
1	85737234	85737385	Deletion	NHR
1	85828920	85829228	Deletion	NAHR
1	86163764	86164069	Deletion	NHR
1	86203311	86203662	Deletion	NAHR
1	86219517	86219840	Deletion	TEI
1	86230511	86231259	Deletion	NAHR
1	86318623	86318990	Deletion	NHR
1	86396293	86396654	Deletion	NAHR
1	86940518	86940847	Deletion	TEI
1	86967329	86967619	Deletion	TEI
1	87026280	87026606	Deletion	NAHR
1	87092443	87092737	Deletion	NHR
1	87420728	87422249	Deletion	NAHR
1	87552325	87552640	Deletion	NHR
1	87568152	87568465	Deletion	NHR
1	87579585	87579649	Deletion	NHR
1	87582949	87583030	Deletion	NHR
1	87734312	87734607	Deletion	TEI
1	87754034	87754265	Deletion	NHR
1	88062382	88062950	Deletion	NHR
1	88213188	88220327	Deletion	NHR
1	88263018	88264698	Deletion	NHR
1	88493386	88493575	Deletion	TEI
1	88565359	88565640	Deletion	TEI
1	89137392	89137540	Deletion	NHR
1	89269072	89269360	Deletion	TEI
1	89325400	89325933	Deletion	NHR
1	89363925	89364215	Deletion	TEI
1	89396598	89396904	Deletion	NHR
1	89492462	89492762	Deletion	TEI
1	89522613	89549377	Deletion	NAHR
1	89685118	89685214	Deletion	VNTR
1	89805277	89806257	Deletion	NAHR
1	89841201	89842629	Deletion	NHR
1	89929760	89930070	Deletion	NHR
1	89938210	89939422	Deletion	NAHR
1	89944272	89944506	Deletion	NAHR
1	89967061	89967379	Deletion	TEI
1	90012170	90013953	Deletion	TEI
1	90061693	90063007	Deletion	NHR
1	90110083	90110246	Deletion	NAHR
1	90119494	90120188	Deletion	NHR
1	90137677	90137837	Deletion	NHR
1	90138504	90138608	Deletion	NHR
1	90156034	90156105	Deletion	NHR
1	90184884	90186803	Deletion	NHR
1	90202041	90202214	Deletion	NHR
1	90320356	90320874	Deletion	NHR
1	90354752	90356243	Deletion	NHR
1	90356399	90357060	Deletion	NHR
1	90405689	90407895	Deletion	TEI
1	90654975	90655283	Deletion	NHR
1	90662245	90689905	Deletion	NHR
1	90694690	90694788	Deletion	NHR
1	90781018	90781314	Deletion	TEI
1	90904059	90904107	Deletion	UNSURE
1	90931831	90932126	Deletion	TEI
1	90965531	90965997	Deletion	NHR
1	91018175	91018278	Deletion	NHR
1	91269084	91270099	Deletion	NHR
1	91434643	91435566	Deletion	VNTR
1	91459876	91459996	Deletion	NHR
1	91484845	91485133	Deletion	NHR
1	91563231	91564732	Deletion	NHR
1	91574797	91577553	Deletion	NHR
1	91596425	91596615	Deletion	NHR
1	91609486	91609760	Deletion	TEI
1	91789505	91789811	Deletion	TEI
1	91841983	91842840	Deletion	NHR
1	91934532	91943107	Deletion	NHR
1	91944192	91944757	Deletion	NHR
1	91977442	91978393	Deletion	NHR
1	92101985	92151984	Deletion	NHR
1	92350531	92350805	Deletion	TEI
1	92491090	92549523	Deletion	NAHR
1	92576515	92577524	Deletion	TEI
1	92646065	92646123	Deletion	NHR
1	92714885	92715188	Deletion	TEI
1	92794320	92794683	Deletion	NHR
1	92840948	92841182	Deletion	NHR
1	92845972	92862637	Deletion	NAHR
1	92923542	92925290	Deletion	NHR
1	93219217	93219505	Deletion	TEI
1	93224155	93224236	Deletion	NHR
1	93403267	93403637	Deletion	NHR
1	93543549	93543603	Deletion	NHR
1	94022739	94023052	Deletion	TEI
1	94034366	94034642	Deletion	TEI
1	94046380	94046849	Deletion	NHR
1	94114928	94115025	Deletion	NHR
1	94237823	94238664	Deletion	NAHR
1	94286888	94286949	Deletion	NHR
1	94339410	94340384	Deletion	NAHR
1	94362138	94362979	Deletion	NHR
1	94365249	94365459	Deletion	NAHR
1	94500029	94500242	Deletion	NHR
1	94506703	94507012	Deletion	TEI
1	94508017	94508556	Deletion	NHR
1	94648785	94653431	Deletion	NHR
1	94750788	94751688	Deletion	NAHR
1	94775211	94775495	Deletion	NHR
1	94850118	94868880	Deletion	NHR
1	95188116	95188406	Deletion	NHR
1	95367884	95374287	Deletion	NHR
1	95384782	95386838	Deletion	TEI
1	95422787	95422912	Deletion	NHR
1	95428144	95428440	Deletion	TEI
1	95732159	95732793	Deletion	NHR
1	95747818	95748121	Deletion	TEI
1	95768614	95772960	Deletion	NHR
1	95865647	95866948	Deletion	NHR
1	95898890	95908247	Deletion	NHR
1	96035416	96043139	Deletion	NHR
1	96057598	96057889	Deletion	NHR
1	96125507	96125819	Deletion	NHR
1	96137453	96138049	Deletion	NHR
1	96187526	96187773	Deletion	NHR
1	96311788	96313171	Deletion	NHR
1	96394741	96396199	Deletion	NHR
1	96498963	96499209	Deletion	NHR
1	96818441	96818944	Deletion	NAHR
1	97161550	97161876	Deletion	NAHR
1	97321086	97321405	Deletion	NHR
1	97348938	97350195	Deletion	NHR
1	97353603	97353741	Deletion	NHR
1	97458331	97458718	Deletion	VNTR
1	97476831	97479378	Deletion	NHR
1	97497947	97498002	Deletion	VNTR
1	97530691	97530926	Deletion	NHR
1	97715721	97716692	Deletion	NHR
1	98042425	98043190	Deletion	NHR
1	98089300	98089655	Deletion	NHR
1	98284619	98285040	Deletion	NHR
1	98425965	98426135	Deletion	NHR
1	98596567	98596653	Deletion	NHR
1	98599188	98599926	Deletion	NHR
1	98608730	98609022	Deletion	TEI
1	98647342	98649661	Deletion	NHR
1	98774673	98775140	Deletion	NHR
1	99159290	99159611	Deletion	NAHR
1	99201491	99202246	Deletion	NHR
1	99232627	99232722	Deletion	NHR
1	99253290	99253422	Deletion	NHR
1	99288391	99288692	Deletion	TEI
1	99477742	99478792	Deletion	NHR
1	99567385	99567666	Deletion	NAHR
1	99660553	99663804	Deletion	NAHR
1	99690719	99691234	Deletion	NAHR
1	99696059	99697608	Deletion	TEI
1	99742627	99742930	Deletion	TEI
1	99772652	99773108	Deletion	NHR
1	99860152	99860286	Deletion	NHR
1	100024433	100024496	Deletion	VNTR
1	100107867	100109615	Deletion	NAHR
1	100168362	100169698	Deletion	NHR
1	100173923	100174199	Deletion	TEI
1	100242836	100244023	Deletion	NHR
1	100270920	100271245	Deletion	TEI
1	100360421	100361128	Deletion	NHR
1	100402456	100402877	Deletion	NHR
1	100454870	100454990	Deletion	NHR
1	100468901	100469281	Deletion	NAHR
1	100531843	100534268	Deletion	NHR
1	100736632	100736924	Deletion	TEI
1	100896467	100896769	Deletion	TEI
1	100896948	100897195	Deletion	NAHR
1	100918630	100918937	Deletion	TEI
1	101067286	101067565	Deletion	NHR
1	101120950	101123505	Deletion	NHR
1	101229008	101229539	Deletion	NAHR
1	101237204	101237284	Deletion	NHR
1	101374671	101374970	Deletion	NAHR
1	101481331	101481419	Deletion	NHR
1	101596360	101596509	Deletion	NHR
1	101971125	101971425	Deletion	NHR
1	102132851	102133303	Deletion	NAHR
1	102141557	102141615	Deletion	NHR
1	102150097	102150381	Deletion	NHR
1	102210649	102211258	Deletion	NHR
1	102266639	102268576	Deletion	NHR
1	102477034	102477146	Deletion	NHR
1	102479486	102479782	Deletion	TEI
1	102658781	102661577	Deletion	NHR
1	102689381	102690123	Deletion	NHR
1	103087505	103089650	Deletion	NHR
1	103131872	103132157	Deletion	TEI
1	103423463	103424232	Deletion	NHR
1	103445341	103445642	Deletion	TEI
1	103708580	103708859	Deletion	TEI
1	103835283	103835596	Deletion	TEI
1	103876359	103885106	Deletion	NHR
1	103944286	103944426	Deletion	TEI
1	104203837	104203945	Deletion	NHR
1	104744169	104746177	Deletion	NHR
1	104959530	104959810	Deletion	NHR
1	104988340	104988421	Deletion	VNTR
1	105221515	105221848	Deletion	TEI
1	105235293	105236233	Deletion	NHR
1	105332166	105332516	Deletion	NAHR
1	105363790	105364098	Deletion	TEI
1	105452540	105452829	Deletion	TEI
1	105572933	105572981	Deletion	UNSURE
1	105758370	105758656	Deletion	TEI
1	105924588	105924862	Deletion	TEI
1	105928249	105928334	Deletion	NHR
1	105952553	105952876	Deletion	NAHR
1	105974871	105975249	Deletion	TEI
1	106124973	106125097	Deletion	NHR
1	106226435	106226515	Deletion	NAHR
1	106291098	106291415	Deletion	TEI
1	106490309	106490634	Deletion	TEI
1	106610308	106610741	Deletion	NHR
1	106611808	106612104	Deletion	TEI
1	106693307	106694481	Deletion	NHR
1	107080554	107081184	Deletion	NHR
1	107207141	107207425	Deletion	TEI
1	107222610	107225243	Deletion	NHR
1	107250180	107252423	Deletion	NHR
1	107298200	107300145	Deletion	TEI
1	107331421	107331719	Deletion	NAHR
1	107341501	107341659	Deletion	NHR
1	107341958	107342993	Deletion	NHR
1	107400398	107450397	Deletion	NHR
1	107471932	107472032	Deletion	NHR
1	107543931	107545014	Deletion	NHR
1	107596026	107599659	Deletion	NHR
1	107670940	107671235	Deletion	TEI
1	107729991	107730314	Deletion	NHR
1	107869262	107869802	Deletion	NAHR
1	108042358	108042671	Deletion	NAHR
1	108223389	108223454	Deletion	NHR
1	108435632	108435861	Deletion	NHR
1	108440497	108440989	Deletion	NHR
1	108451710	108453201	Deletion	NHR
1	108475724	108476049	Deletion	NAHR
1	108488684	108489054	Deletion	NAHR
1	108493670	108493972	Deletion	TEI
1	108614823	108615257	Deletion	NAHR
1	108679964	108680266	Deletion	NHR
1	108745339	108747376	Deletion	NHR
1	108813694	108814117	Deletion	NAHR
1	108845498	108845736	Deletion	NHR
1	108858136	108858373	Deletion	NAHR
1	108874440	108874733	Deletion	NAHR
1	109291390	109291496	Deletion	NHR
1	109510471	109511385	Deletion	NHR
1	109724605	109724921	Deletion	TEI
1	109725537	109725813	Deletion	TEI
1	109737276	109737326	Deletion	NHR
1	109775242	109775441	Deletion	TEI
1	110127621	110127904	Deletion	TEI
1	110221809	110271808	Deletion	NHR
1	110288426	110288721	Deletion	NHR
1	110299872	110300281	Deletion	NHR
1	110309519	110310320	Deletion	NHR
1	110448537	110449324	Deletion	NHR
1	110452873	110453177	Deletion	TEI
1	110476349	110476638	Deletion	TEI
1	110594028	110594805	Deletion	NHR
1	110681029	110681320	Deletion	NHR
1	110932869	110934712	Deletion	NHR
1	111037114	111037249	Deletion	NHR
1	111315685	111316310	Deletion	NAHR
1	111333297	111333574	Deletion	TEI
1	111577203	111577720	Deletion	NAHR
1	111701565	111701960	Deletion	TEI
1	111708079	111708378	Deletion	TEI
1	111818054	111823511	Deletion	NHR
1	111829684	111829989	Deletion	NHR
1	111849506	111850942	Deletion	NHR
1	111998130	111998232	Deletion	NHR
1	112130640	112131384	Deletion	NAHR
1	112136090	112136227	Deletion	TEI
1	112138879	112139439	Deletion	NHR
1	112333407	112333484	Deletion	NHR
1	112345041	112345287	Deletion	VNTR
1	112527302	112527392	Deletion	NHR
1	112530320	112530395	Deletion	NHR
1	112575396	112582606	Deletion	NHR
1	112700196	112700323	Deletion	NHR
1	112780489	112780573	Deletion	NHR
1	112999216	113001341	Deletion	NHR
1	113006897	113007070	Deletion	VNTR
1	113030068	113030230	Deletion	NHR
1	113129747	113129893	Deletion	NHR
1	113306281	113306588	Deletion	TEI
1	113385823	113385887	Deletion	NHR
1	113457552	113457809	Deletion	TEI
1	113573374	113573471	Deletion	NHR
1	113647444	113647608	Deletion	NHR
1	113654643	113654747	Deletion	NHR
1	113825548	113825765	Deletion	NHR
1	113846039	113846282	Deletion	NAHR
1	113858715	113859054	Deletion	NHR
1	113871011	113874119	Deletion	NHR
1	113909933	113910236	Deletion	TEI
1	113935887	113935955	Deletion	NHR
1	114015174	114015226	Deletion	NHR
1	114092962	114093286	Deletion	TEI
1	114154059	114154224	Deletion	NAHR
1	114531338	114531626	Deletion	NHR
1	114550414	114550690	Deletion	TEI
1	114656644	114656947	Deletion	NAHR
1	114885459	114885591	Deletion	NHR
1	114917789	114918744	Deletion	NHR
1	114936216	114936448	Deletion	NAHR
1	115016156	115016327	Deletion	NHR
1	115082939	115083981	Deletion	NAHR
1	115174608	115175196	Deletion	NHR
1	115326401	115326692	Deletion	TEI
1	115480837	115481135	Deletion	TEI
1	115482526	115487654	Deletion	NHR
1	115615718	115616110	Deletion	VNTR
1	115623749	115623837	Deletion	NHR
1	115633723	115685856	Deletion	NHR
1	115786413	115786608	Deletion	NAHR
1	115899615	115899926	Deletion	NHR
1	116046861	116047363	Deletion	NAHR
1	116335755	116336048	Deletion	TEI
1	116746271	116746468	Deletion	NAHR
1	116777175	116777672	Deletion	NAHR
1	116790191	116790491	Deletion	NAHR
1	116885128	116885430	Deletion	TEI
1	117105702	117106270	Deletion	NHR
1	117158367	117158427	Deletion	NHR
1	117274024	117274341	Deletion	TEI
1	117317356	117318172	Deletion	NHR
1	117340373	117340511	Deletion	NHR
1	117527251	117527553	Deletion	TEI
1	117607124	117607426	Deletion	TEI
1	117651946	117652006	Deletion	NHR
1	117663234	117663816	Deletion	NAHR
1	117837298	117837595	Deletion	TEI
1	117838886	117840208	Deletion	NHR
1	117933487	117933686	Deletion	NHR
1	117941602	117942566	Deletion	NAHR
1	118217235	118218824	Deletion	NHR
1	118362063	118363317	Deletion	NHR
1	118387223	118388337	Deletion	NHR
1	118405972	118406042	Deletion	NHR
1	118424530	118426819	Deletion	NHR
1	118631858	118632112	Deletion	NAHR
1	118735341	118735746	Deletion	NHR
1	118742676	118743301	Deletion	NHR
1	118746864	118746923	Deletion	NHR
1	118937529	118941706	Deletion	NAHR
1	119679734	119680958	Deletion	NHR
1	119881569	119881873	Deletion	TEI
1	119971643	119971950	Deletion	NHR
1	120094721	120095026	Deletion	TEI
1	120151395	120151949	Deletion	NHR
1	120160182	120162031	Deletion	NHR
1	120286957	120288984	Deletion	NHR
1	120399000	120399294	Deletion	TEI
1	120487025	120488299	Deletion	NHR
1	120601196	120601508	Deletion	NHR
1	120739918	120740239	Deletion	TEI
1	120872111	120872425	Deletion	NHR
1	121104488	121104769	Deletion	TEI
1	121151364	121151570	Deletion	NHR
1	121157444	121157533	Deletion	NHR
1	121360642	121360720	Deletion	NHR
1	121673637	121673930	Deletion	TEI
1	121936464	121937276	Deletion	NHR
1	122410775	122413115	Deletion	NHR
1	122439757	122439893	Deletion	NHR
1	122474490	122479117	Deletion	NHR
1	122610417	122610732	Deletion	NHR
1	122755975	122757374	Deletion	NHR
1	122834152	122834279	Deletion	NHR
1	122910917	122911014	Deletion	NHR
1	123049187	123049255	Deletion	VNTR
1	123215852	123215912	Deletion	NHR
1	123301500	123301801	Deletion	TEI
1	123432969	123436421	Deletion	NHR
1	123453903	123454209	Deletion	TEI
1	123464597	123464904	Deletion	TEI
1	123587184	123587359	Deletion	NHR
1	124035054	124035375	Deletion	NAHR
1	124137988	124138318	Deletion	TEI
1	124209657	124209963	Deletion	TEI
1	124258756	124259268	Deletion	NAHR
1	124406259	124406777	Deletion	NHR
1	124518291	124518581	Deletion	NAHR
1	124558596	124558714	Deletion	NHR
1	124559603	124559677	Deletion	NHR
1	124566677	124566901	Deletion	TEI
1	124745811	124747466	Deletion	NHR
1	124756846	124757081	Deletion	NHR
1	124850166	124850318	Deletion	NHR
1	124889161	124889454	Deletion	TEI
1	125249702	125249754	Deletion	NHR
1	125264981	125265206	Deletion	NHR
1	125338713	125340131	Deletion	NHR
1	125471716	125472003	Deletion	TEI
1	125504298	125504785	Deletion	NHR
1	125563263	125563552	Deletion	TEI
1	125741120	125742060	Deletion	NAHR
1	125971303	125971615	Deletion	TEI
1	125980235	125980510	Deletion	TEI
1	126079712	126080016	Deletion	TEI
1	126243298	126243531	Deletion	NHR
1	126373080	126373159	Deletion	NHR
1	126605973	126606787	Deletion	NHR
1	126819034	126819352	Deletion	TEI
1	126954888	126976573	Deletion	NAHR
1	127010546	127010757	Deletion	NHR
1	127478670	127478770	Deletion	TEI
1	127614469	127615009	Deletion	NAHR
1	128128311	128128566	Deletion	TEI
1	128209713	128209997	Deletion	TEI
1	128236729	128236802	Deletion	NHR
1	128321073	128321393	Deletion	NHR
1	128385637	128385970	Deletion	NHR
1	128771520	128771850	Deletion	NHR
1	128798386	128798686	Deletion	TEI
1	128916618	128916903	Deletion	TEI
1	128954178	128954472	Deletion	NHR
1	128954900	128955312	Deletion	NHR
1	129059637	129060087	Deletion	NAHR
1	129104539	129105021	Deletion	NHR
1	129117323	129117396	Deletion	VNTR
1	129175388	129180172	Deletion	NHR
1	129187687	129187986	Deletion	TEI
1	129225367	129225530	Deletion	VNTR
1	129227963	129228274	Deletion	TEI
1	129260948	129261045	Deletion	TEI
1	129262079	129262148	Deletion	NHR
1	129278965	129280785	Deletion	NAHR
1	129285473	129288199	Deletion	NHR
1	129321708	129321770	Deletion	NHR
1	129358658	129358890	Deletion	TEI
1	129373030	129373140	Deletion	NHR
1	129374078	129374377	Deletion	NAHR
1	129658440	129658890	Deletion	TEI
1	129676078	129676366	Deletion	TEI
1	129689166	129689445	Deletion	TEI
1	129737188	129737376	Deletion	TEI
1	129765719	129766026	Deletion	NHR
1	130362145	130362881	Deletion	NHR
1	130408102	130408175	Deletion	VNTR
1	130642100	130642150	Deletion	NHR
1	130788787	130789080	Deletion	TEI
1	130803416	130804556	Deletion	NHR
1	130993053	130993115	Deletion	VNTR
1	131041165	131041309	Deletion	NHR
1	131159395	131159456	Deletion	TEI
1	131249286	131251693	Deletion	TEI
1	132001922	132003367	Deletion	NAHR
1	132182097	132182398	Deletion	NHR
1	132199288	132199579	Deletion	NAHR
1	132217118	132217427	Deletion	TEI
1	132266442	132266841	Deletion	NHR
1	132279259	132279556	Deletion	NAHR
1	132390314	132391539	Deletion	NHR
1	132413777	132414093	Deletion	TEI
1	132579172	132579243	Deletion	NHR
1	132597951	132598028	Deletion	NHR
1	132654293	132654785	Deletion	TEI
1	132774489	132774833	Deletion	NHR
1	132823279	132825564	Deletion	NHR
1	132876314	132876421	Deletion	NAHR
1	132921981	132922142	Deletion	NHR
1	132958857	132959263	Deletion	NHR
1	132985680	132985823	Deletion	NHR
1	133003276	133003343	Deletion	VNTR
1	133005614	133005888	Deletion	NAHR
1	133073846	133074388	Deletion	NHR
1	133112190	133112495	Deletion	NHR
1	133223463	133223539	Deletion	NHR
1	133246420	133246548	Deletion	NHR
1	133258390	133258524	Deletion	NHR
1	133328945	133328993	Deletion	UNSURE
1	133359574	133359697	Deletion	NHR
1	133388522	133388814	Deletion	TEI
1	133405840	133406561	Deletion	NAHR
1	133528352	133528665	Deletion	TEI
1	133820164	133820464	Deletion	TEI
1	134301303	134301628	Deletion	TEI
1	134525651	134526241	Deletion	NAHR
1	134567512	134567846	Deletion	NAHR
1	134571963	134572183	Deletion	NHR
1	134603117	134603752	Deletion	NHR
1	134605684	134605998	Deletion	TEI
1	134621663	134621712	Deletion	NHR
1	134761577	134761699	Deletion	NHR
1	134762368	134762580	Deletion	TEI
1	134790298	134790597	Deletion	TEI
1	135236055	135247057	Deletion	NHR
1	135413474	135413764	Deletion	TEI
1	135557540	135558637	Deletion	NHR
1	136222502	136222792	Deletion	TEI
1	136294187	136294784	Deletion	NAHR
1	136403049	136403362	Deletion	NAHR
1	136493574	136493875	Deletion	TEI
1	136669167	136670725	Deletion	NHR
1	136746642	136747079	Deletion	NHR
1	136751594	136751749	Deletion	NHR
1	136776428	136776527	Deletion	NHR
1	136853146	136853245	Deletion	NHR
1	136885226	136885543	Deletion	TEI
1	137032093	137032700	Deletion	NHR
1	137050191	137050239	Deletion	UNSURE
1	137063447	137063502	Deletion	TEI
1	137190181	137190385	Deletion	NHR
1	137262871	137264415	Deletion	NHR
1	137876963	137877203	Deletion	NHR
1	137961779	137962085	Deletion	NHR
1	137981371	137982532	Deletion	NHR
1	138068473	138068759	Deletion	TEI
1	138216634	138216942	Deletion	TEI
1	138227031	138227897	Deletion	NHR
1	138231501	138231781	Deletion	TEI
1	138252962	138253297	Deletion	TEI
1	138735040	138735328	Deletion	NAHR
1	138748321	138748642	Deletion	NHR
1	138754345	138754465	Deletion	NHR
1	138756351	138756828	Deletion	NAHR
1	138803524	138803868	Deletion	NHR
1	138849713	138849931	Deletion	NAHR
1	138869136	138869390	Deletion	VNTR
1	139220083	139220544	Deletion	NHR
1	139236508	139236811	Deletion	TEI
1	139249690	139251428	Deletion	NHR
1	139386926	139386977	Deletion	NHR
1	139394676	139394906	Deletion	NHR
1	139405089	139407460	Deletion	NHR
1	139576441	139576513	Deletion	NHR
1	139786171	139787194	Deletion	NHR
1	139828855	139829139	Deletion	TEI
1	139855491	139905490	Deletion	NHR
1	139950637	139950922	Deletion	TEI
1	139972763	139972882	Deletion	TEI
1	140247227	140248526	Deletion	NHR
1	140301955	140302670	Deletion	NHR
1	140329608	140330159	Deletion	NHR
1	140473495	140473817	Deletion	TEI
1	140763663	140767574	Deletion	NHR
1	140820832	140821212	Deletion	NAHR
1	140896020	140896317	Deletion	TEI
1	140911241	140912944	Deletion	NHR
1	140914685	140914796	Deletion	NHR
1	140921246	140921856	Deletion	NAHR
1	141060024	141060321	Deletion	NHR
1	141087552	141087863	Deletion	TEI
1	141097136	141097451	Deletion	TEI
1	141196970	141197296	Deletion	NAHR
1	141348372	141348575	Deletion	NHR
1	141427640	141427993	Deletion	NHR
1	141434796	141434951	Deletion	NHR
1	141584474	141585228	Deletion	TEI
1	141732813	141733144	Deletion	NHR
1	141734833	141735314	Deletion	NHR
1	141737121	141737220	Deletion	NHR
1	142016261	142016316	Deletion	NHR
1	142354348	142356453	Deletion	NHR
1	142496977	142497406	Deletion	NHR
1	142504651	142504965	Deletion	NHR
1	142647581	142647957	Deletion	NHR
1	142732907	142732983	Deletion	NHR
1	142762379	142762588	Deletion	NAHR
1	142980267	142980546	Deletion	TEI
1	143026470	143026744	Deletion	TEI
1	143029039	143029345	Deletion	TEI
1	143088009	143089450	Deletion	NHR
1	143110005	143111283	Deletion	NHR
1	143112780	143113104	Deletion	TEI
1	143268910	143269181	Deletion	NAHR
1	143550172	143550500	Deletion	NHR
1	143776442	143777398	Deletion	NAHR
1	143806397	143806564	Deletion	NHR
1	143834418	143834712	Deletion	TEI
1	143879562	143879662	Deletion	NHR
1	144174307	144174615	Deletion	TEI
1	144254211	144254523	Deletion	TEI
1	144258127	144258475	Deletion	NHR
1	144353253	144353355	Deletion	VNTR
1	144358561	144358842	Deletion	TEI
1	144628824	144629503	Deletion	NHR
1	144630365	144630684	Deletion	TEI
1	144642680	144642993	Deletion	NHR
1	144707167	144707657	Deletion	NAHR
1	145136378	145136627	Deletion	NAHR
1	145300743	145301183	Deletion	NHR
1	145418623	145418930	Deletion	TEI
1	145828477	145828840	Deletion	NAHR
1	145909242	145909514	Deletion	TEI
1	146207718	146207888	Deletion	NHR
1	146214910	146215510	Deletion	NHR
1	146446083	146446700	Deletion	NAHR
1	146636812	146637988	Deletion	NHR
1	146659507	146659826	Deletion	NAHR
1	146679478	146679654	Deletion	NAHR
1	146744800	146745090	Deletion	TEI
1	146768629	146768930	Deletion	TEI
1	146829507	146829855	Deletion	NHR
1	146836035	146836142	Deletion	NHR
1	146847282	146873980	Deletion	NHR
1	146972798	146973146	Deletion	NAHR
1	147175498	147175887	Deletion	NHR
1	147418365	147420434	Deletion	NHR
1	147465252	147466163	Deletion	NHR
1	147467340	147467401	Deletion	NHR
1	147491039	147491205	Deletion	NHR
1	147558276	147559551	Deletion	NHR
1	147851164	147851755	Deletion	NHR
1	147971074	147972684	Deletion	NHR
1	148398927	148399072	Deletion	NHR
1	148416032	148422637	Deletion	NHR
1	148467392	148468938	Deletion	NHR
1	148527743	148528049	Deletion	NHR
1	148550692	148551136	Deletion	NHR
1	148639477	148639780	Deletion	NHR
1	148711561	148712305	Deletion	NHR
1	149061773	149062057	Deletion	TEI
1	149158980	149208979	Deletion	NHR
1	149823811	149824234	Deletion	NHR
1	149864462	149864764	Deletion	NHR
1	149886643	149886691	Deletion	UNSURE
1	150208166	150209506	Deletion	NHR
1	150278209	150278398	Deletion	NAHR
1	152126445	152126745	Deletion	TEI
1	152137656	152138354	Deletion	TEI
1	152204157	152204460	Deletion	NHR
1	152338037	152338556	Deletion	NHR
1	152391190	152391409	Deletion	NHR
1	152405898	152406240	Deletion	TEI
1	152449768	152450223	Deletion	NAHR
1	152458232	152459345	Deletion	NHR
1	152470798	152471091	Deletion	TEI
1	152570102	152570320	Deletion	NHR
1	152676466	152678447	Deletion	NHR
1	152869969	152870057	Deletion	NHR
1	153278438	153278747	Deletion	TEI
1	153337887	153362704	Deletion	NHR
1	153486937	153487822	Deletion	NAHR
1	153624598	153624774	Deletion	NHR
1	153655204	153655407	Deletion	NAHR
1	154064324	154072975	Deletion	NHR
1	154958632	154958943	Deletion	TEI
1	154959186	154959469	Deletion	NHR
1	155030879	155031204	Deletion	TEI
1	155048196	155048415	Deletion	TEI
1	155066863	155067088	Deletion	NAHR
1	155125424	155125481	Deletion	NHR
1	155138771	155138994	Deletion	NHR
1	155140335	155141516	Deletion	NHR
1	155181847	155182155	Deletion	TEI
1	155489612	155489723	Deletion	NHR
1	155541028	155541314	Deletion	TEI
1	155635615	155635801	Deletion	NAHR
1	155811563	155813154	Deletion	NHR
1	155891413	155891481	Deletion	VNTR
1	155912022	155912127	Deletion	NHR
1	155990450	155993911	Deletion	NHR
1	156363602	156363691	Deletion	NHR
1	156396095	156396650	Deletion	NHR
1	156578219	156578495	Deletion	TEI
1	156662851	156665095	Deletion	NHR
1	156699894	156703208	Deletion	NHR
1	156854148	156854446	Deletion	TEI
1	156861613	156862215	Deletion	NAHR
1	156947819	156948123	Deletion	TEI
1	156969150	156972693	Deletion	NHR
1	157138990	157140311	Deletion	NHR
1	157142061	157142347	Deletion	NHR
1	157157237	157158889	Deletion	NHR
1	157309218	157309372	Deletion	NHR
1	157310209	157310506	Deletion	TEI
1	157392736	157393398	Deletion	NAHR
1	157493852	157493954	Deletion	NHR
1	157691582	157695522	Deletion	NHR
1	157733491	157733581	Deletion	VNTR
1	157780406	157780939	Deletion	NHR
1	157793349	157794642	Deletion	NAHR
1	157842566	157843228	Deletion	NAHR
1	157848161	157848423	Deletion	NHR
1	157863474	157863738	Deletion	NHR
1	157900716	157900796	Deletion	NHR
1	157983434	157983573	Deletion	NHR
1	158135119	158135708	Deletion	NHR
1	158158641	158158871	Deletion	NAHR
1	158221857	158222884	Deletion	NHR
1	158299101	158299172	Deletion	NHR
1	158300469	158301557	Deletion	NHR
1	158326660	158327033	Deletion	NHR
1	158373893	158374566	Deletion	NHR
1	158393439	158393496	Deletion	NHR
1	158403684	158419514	Deletion	NHR
1	158522626	158522898	Deletion	NHR
1	158529242	158529516	Deletion	TEI
1	158701560	158701754	Deletion	NHR
1	158715617	158716009	Deletion	TEI
1	158799076	158800223	Deletion	TEI
1	158819203	158819289	Deletion	NHR
1	158931811	158932436	Deletion	VNTR
1	158943666	158943728	Deletion	NHR
1	159029019	159029611	Deletion	NHR
1	159281457	159281755	Deletion	TEI
1	159362481	159363402	Deletion	NHR
1	159387529	159387704	Deletion	NAHR
1	159388687	159391023	Deletion	NHR
1	159423182	159423483	Deletion	NHR
1	159455707	159458123	Deletion	NHR
1	159754502	159755054	Deletion	NHR
1	159797350	159797646	Deletion	NHR
1	159858809	159858970	Deletion	NHR
1	160084409	160084700	Deletion	TEI
1	160111725	160114564	Deletion	NHR
1	160120664	160120749	Deletion	NHR
1	160209355	160210008	Deletion	TEI
1	160364515	160364801	Deletion	NHR
1	160372472	160372754	Deletion	NAHR
1	160529240	160529548	Deletion	TEI
1	160651615	160651680	Deletion	NHR
1	160952328	160952621	Deletion	NHR
1	160975468	160975747	Deletion	NHR
1	160977699	160978766	Deletion	NHR
1	161234040	161234097	Deletion	TEI
1	161561434	161561497	Deletion	NHR
1	161662174	161662465	Deletion	NHR
1	161719293	161721720	Deletion	NHR
1	161736269	161737360	Deletion	NHR
1	161917822	161918504	Deletion	NHR
1	161935077	161935402	Deletion	NHR
1	161982104	161982412	Deletion	TEI
1	162185769	162185867	Deletion	NHR
1	162236175	162236295	Deletion	NHR
1	162299841	162300002	Deletion	NHR
1	162406759	162407883	Deletion	NHR
1	162434982	162435959	Deletion	NHR
1	162605374	162606970	Deletion	NHR
1	162766820	162767000	Deletion	NHR
1	162776778	162777081	Deletion	TEI
1	162791026	162791304	Deletion	TEI
1	162884688	162886587	Deletion	NHR
1	162945789	162946128	Deletion	NHR
1	162991198	162991254	Deletion	NHR
1	163064378	163064684	Deletion	NHR
1	163155503	163155822	Deletion	TEI
1	163623473	163623542	Deletion	NHR
1	163655353	163659554	Deletion	NHR
1	163784981	163785327	Deletion	NHR
1	163924863	163925147	Deletion	TEI
1	163934421	163934657	Deletion	TEI
1	164390648	164390844	Deletion	NAHR
1	164708231	164708365	Deletion	NHR
1	164839425	164839775	Deletion	NHR
1	164884748	164885136	Deletion	NAHR
1	165016993	165017270	Deletion	TEI
1	165876198	165877089	Deletion	NAHR
1	165891908	165898482	Deletion	NHR
1	165952063	165953339	Deletion	TEI
1	166157577	166157945	Deletion	NHR
1	166274269	166274555	Deletion	TEI
1	166293074	166293541	Deletion	NHR
1	166500841	166501170	Deletion	TEI
1	166502564	166502843	Deletion	TEI
1	166639951	166640135	Deletion	NHR
1	166724225	166770638	Deletion	NHR
1	166794794	166795610	Deletion	NHR
1	166897773	166898113	Deletion	NHR
1	167082550	167083616	Deletion	NHR
1	167100263	167100321	Deletion	NHR
1	167223442	167223774	Deletion	TEI
1	167320966	167321022	Deletion	VNTR
1	167337224	167337354	Deletion	NHR
1	167341982	167342036	Deletion	NHR
1	167639249	167641423	Deletion	NHR
1	167650013	167650090	Deletion	NHR
1	167691717	167691999	Deletion	TEI
1	167776274	167776520	Deletion	NHR
1	167905163	167905362	Deletion	NHR
1	167989029	167989188	Deletion	NHR
1	168130058	168130367	Deletion	NHR
1	168343679	168344167	Deletion	NHR
1	168367733	168370412	Deletion	NHR
1	168575773	168576012	Deletion	NHR
1	168667747	168668314	Deletion	NHR
1	168804331	168804400	Deletion	NHR
1	168960487	168960820	Deletion	TEI
1	168976355	168976429	Deletion	NHR
1	169121344	169121418	Deletion	NHR
1	169237981	169238039	Deletion	NHR
1	169345131	169345427	Deletion	TEI
1	169615039	169615344	Deletion	NHR
1	169983615	169983922	Deletion	TEI
1	170068512	170068828	Deletion	TEI
1	170072743	170079820	Deletion	NHR
1	170087914	170087980	Deletion	NHR
1	170151046	170151208	Deletion	NHR
1	170186969	170187505	Deletion	NHR
1	170210449	170211334	Deletion	NHR
1	170432600	170432986	Deletion	NAHR
1	170439967	170440550	Deletion	NAHR
1	170513458	170513792	Deletion	NAHR
1	170612762	170612856	Deletion	NHR
1	170863316	170863424	Deletion	NHR
1	171334902	171335199	Deletion	TEI
1	171613024	171613102	Deletion	NHR
1	171657558	171658438	Deletion	NHR
1	171746281	171748296	Deletion	NHR
1	171909103	171910842	Deletion	NHR
1	171920188	171920450	Deletion	TEI
1	171920678	171920771	Deletion	NHR
1	171947428	171947732	Deletion	TEI
1	171950456	171950766	Deletion	NHR
1	172003028	172005165	Deletion	NHR
1	172015088	172019420	Deletion	TEI
1	172193074	172193372	Deletion	TEI
1	172244658	172245469	Deletion	NHR
1	172476604	172487467	Deletion	NHR
1	172550590	172550865	Deletion	TEI
1	172776267	172778294	Deletion	NHR
1	172851213	172851793	Deletion	NAHR
1	172997181	172997467	Deletion	NHR
1	173031436	173031728	Deletion	TEI
1	173057166	173059076	Deletion	NHR
1	173248429	173253111	Deletion	NHR
1	173281723	173282752	Deletion	NHR
1	173424199	173425495	Deletion	NHR
1	173640606	173644267	Deletion	NHR
1	173935903	173937352	Deletion	TEI
1	174310790	174310891	Deletion	NHR
1	174319506	174319555	Deletion	VNTR
1	174342686	174342785	Deletion	NHR
1	174447250	174447572	Deletion	TEI
1	174530996	174531142	Deletion	NHR
1	174653702	174654266	Deletion	NHR
1	174732055	174733866	Deletion	NHR
1	174758665	174758727	Deletion	NHR
1	174806883	174806936	Deletion	NHR
1	174825419	174825611	Deletion	TEI
1	174859086	174861034	Deletion	NHR
1	174862425	174863792	Deletion	NHR
1	174876067	174877878	Deletion	NHR
1	174905187	174905490	Deletion	TEI
1	174913870	174913998	Deletion	NHR
1	175212936	175213464	Deletion	NAHR
1	175265352	175265943	Deletion	NHR
1	175584855	175584926	Deletion	NHR
1	176115221	176115952	Deletion	NHR
1	176197309	176198284	Deletion	NHR
1	176248684	176248963	Deletion	TEI
1	176358859	176359015	Deletion	NHR
1	176471558	176471857	Deletion	TEI
1	176473672	176473999	Deletion	NHR
1	176478267	176479827	Deletion	NHR
1	176720393	176720841	Deletion	NHR
1	176807954	176808307	Deletion	NHR
1	176828607	176828909	Deletion	TEI
1	176859570	176859858	Deletion	TEI
1	176880331	176880380	Deletion	NHR
1	176893580	176893877	Deletion	NHR
1	176900346	176900452	Deletion	NHR
1	176973920	176974335	Deletion	NHR
1	177198127	177198283	Deletion	NAHR
1	177253056	177253300	Deletion	TEI
1	177330612	177330916	Deletion	TEI
1	177973545	177973845	Deletion	TEI
1	178233912	178233986	Deletion	NHR
1	178304567	178306884	Deletion	TEI
1	178324387	178324679	Deletion	TEI
1	178332809	178333592	Deletion	NHR
1	178613099	178613597	Deletion	TEI
1	178805241	178805304	Deletion	NHR
1	178965943	178966080	Deletion	NHR
1	179116166	179119714	Deletion	NHR
1	179124825	179125099	Deletion	TEI
1	179223627	179224103	Deletion	NHR
1	179301735	179302042	Deletion	NHR
1	179458847	179459069	Deletion	NHR
1	179689086	179689393	Deletion	TEI
1	179699900	179700294	Deletion	NHR
1	179738614	179738942	Deletion	NHR
1	179739821	179740185	Deletion	NHR
1	179763442	179763709	Deletion	TEI
1	179867957	179868066	Deletion	NHR
1	179983510	179983864	Deletion	NAHR
1	179991026	179992271	Deletion	NHR
1	179995710	179995970	Deletion	TEI
1	180152254	180152450	Deletion	TEI
1	180379208	180379519	Deletion	TEI
1	180414428	180416529	Deletion	NHR
1	180427888	180463524	Deletion	NHR
1	180516153	180517030	Deletion	NHR
1	180524261	180528144	Deletion	NHR
1	180536763	180537061	Deletion	NHR
1	180593396	180594045	Deletion	NAHR
1	180779890	180779959	Deletion	NHR
1	180902211	180902279	Deletion	NHR
1	181047140	181047463	Deletion	TEI
1	181172952	181173210	Deletion	NHR
1	181186726	181187027	Deletion	NHR
1	181314110	181314430	Deletion	TEI
1	181354896	181355186	Deletion	NHR
1	181363494	181363805	Deletion	TEI
1	181390780	181391013	Deletion	NHR
1	181397271	181397633	Deletion	NHR
1	181472410	181472605	Deletion	NHR
1	181531852	181532020	Deletion	NHR
1	181677060	181678287	Deletion	NHR
1	181714249	181714344	Deletion	NHR
1	182002069	182002371	Deletion	NHR
1	182007043	182007339	Deletion	TEI
1	182071851	182072348	Deletion	TEI
1	182081848	182082153	Deletion	TEI
1	182237594	182237884	Deletion	TEI
1	182270242	182270693	Deletion	NHR
1	182522296	182522623	Deletion	TEI
1	182541094	182541703	Deletion	NAHR
1	182549270	182550275	Deletion	NHR
1	182552152	182552312	Deletion	NHR
1	182552478	182552771	Deletion	NHR
1	182622062	182622353	Deletion	TEI
1	182819695	182820122	Deletion	NAHR
1	182847783	182848559	Deletion	NAHR
1	182876509	182876751	Deletion	NHR
1	182882463	182882775	Deletion	TEI
1	183008678	183008896	Deletion	NHR
1	183174071	183174379	Deletion	TEI
1	183180094	183181432	Deletion	NAHR
1	183194767	183194876	Deletion	NHR
1	183357072	183361572	Deletion	NHR
1	183555465	183555790	Deletion	TEI
1	183566761	183568133	Deletion	NAHR
1	183606129	183606924	Deletion	NHR
1	183708389	183710330	Deletion	NHR
1	183940461	183940748	Deletion	TEI
1	184024627	184025295	Deletion	NHR
1	184166335	184169097	Deletion	NHR
1	184280491	184280805	Deletion	NHR
1	184694977	184695279	Deletion	TEI
1	184981918	184983583	Deletion	NHR
1	184983692	184984124	Deletion	NAHR
[truncated: 31,630 more rows]
