# Supplementary material for: Genome-wide analysis of structural variants reveals genetic differences in Chinese pigs
Source: PLoS One. 2017 Oct 24;12(10):e0186721. doi: 10.1371/journal.pone.0186721 (PMC5655481; doi:10.1371/journal.pone.0186721)
Supplement: S5 Table — (XLSX) [file pone.0186721.s020.xlsx]

## Sheet: S5 Table
S5 Table. SV hotspot regions with formation mechanism proportions (Yellow: NHR dominant; Green: TEI dominant).
Chromosome	Start position	End position	TEI	NHR	NAHR	VNTR	P-value
1	14000001	15000000	0.26	0.55	0.19	0	3.091e-09
1	36000001	37000000	0.44	0.52	0.04	0	1.981e-07
1	59000001	60000000	0.32	0.6	0.08	0	4.898e-09
1	248000001	249000000	0.4	0.47	0.1	0.03
1	283000001	284000000	0.23	0.62	0.15	0	8.736e-10
1	303000001	304000000	0.4	0.4	0.2	0
10	5000001	6000000	0.27	0.57	0.07	0.1	1.557e-09
10	7000001	8000000	0.37	0.56	0.04	0.04	2.096e-08
10	14000001	15000000	0.43	0.4	0.13	0.03
10	17000001	18000000	0.21	0.64	0.11	0.04	2.602e-11
10	20000001	21000000	0.29	0.52	0.19	0	2.866e-08
10	27000001	28000000	0.28	0.44	0.25	0.03
10	49000001	50000000	0.2	0.69	0.06	0.06	1.3e-15
10	53000001	54000000	0.46	0.38	0.15	0
10	54000001	55000000	0.22	0.56	0.22	0	2.096e-08
10	57000001	58000000	0.38	0.31	0.28	0.03
11	4000001	5000000	0.32	0.4	0.28	0
11	18000001	19000000	0.41	0.44	0.15	0
11	21000001	22000000	0.44	0.29	0.18	0.09
11	25000001	26000000	0.5	0.27	0.23	0
11	28000001	29000000	0.32	0.61	0.07	0	3.475e-10
11	29000001	30000000	0.26	0.67	0.07	0	1.037e-11
11	52000001	53000000	0.2	0.6	0.2	0	4.898e-09
11	75000001	76000000	0.54	0.42	0	0.04	1.063e-07
11	83000001	84000000	0.08	0.73	0.12	0.08	1.994e-13
12	24000001	25000000	0.27	0.54	0.19	0	1.063e-07
12	40000001	41000000	0.6	0.36	0.04	0	4.898e-09
12	44000001	45000000	0.38	0.46	0.15	0
13	1	1000000	0.39	0.61	0	0	3.475e-10
13	1000001	2000000	0.4	0.52	0.04	0.04	5.225e-07
13	11000001	12000000	0.42	0.52	0.06	0	1.093e-08
13	12000001	13000000	0.37	0.57	0	0.07	1.557e-09
13	13000001	14000000	0.44	0.56	0	0	5.464e-08
13	14000001	15000000	0.36	0.43	0.14	0.07
13	20000001	21000000	0.3	0.63	0.03	0.03	1.066e-11
13	205000001	206000000	0.27	0.42	0.31	0
13	206000001	207000000	0.08	0.42	0.42	0.08
13	210000001	211000000	0.42	0.46	0.12	0
14	1000001	2000000	0.32	0.61	0.07	0	3.475e-10
14	13000001	14000000	0.42	0.46	0.12	0
14	23000001	24000000	0.44	0.5	0.06	0
14	28000001	29000000	0.31	0.54	0.12	0.04	1.063e-07
14	136000001	137000000	0.39	0.55	0.06	0	3.091e-09
14	141000001	142000000	0.46	0.46	0.07	0
14	145000001	146000000	0.24	0.52	0.2	0.04	5.225e-07
15	18000001	19000000	0.42	0.38	0.19	0
15	19000001	20000000	0.38	0.55	0.07	0	8.047e-09
15	117000001	118000000	0.31	0.5	0.19	0
15	121000001	122000000	0.42	0.35	0.19	0.04
15	137000001	138000000	0.44	0.48	0.08	0
15	140000001	141000000	0.37	0.56	0.07	0	2.096e-08
15	143000001	144000000	0.34	0.62	0	0.03	6.146e-11
16	3000001	4000000	0.32	0.64	0	0.04	3.747e-10
16	6000001	7000000	0.42	0.49	0.09	0
16	7000001	8000000	0.41	0.52	0.07	0	1.981e-07
16	12000001	13000000	0.31	0.62	0.08	0	8.736e-10
16	21000001	22000000	0.36	0.57	0.07	0	4.023e-09
16	22000001	23000000	0.4	0.48	0.12	0
16	23000001	24000000	0.17	0.53	0.2	0.1	1.546e-08
16	27000001	28000000	0.3	0.5	0.2	0
16	79000001	80000000	0.37	0.43	0.2	0
16	80000001	81000000	0.53	0.37	0.1	0	1.546e-08
17	8000001	9000000	0.38	0.59	0.03	0	7.528e-10
17	15000001	16000000	0.34	0.5	0.13	0.03
17	16000001	17000000	0.52	0.41	0.07	0	7.529e-08
17	36000001	37000000	0.19	0.42	0.38	0
17	46000001	47000000	0.27	0.46	0.23	0.04
18	53000001	54000000	0.42	0.42	0.12	0.04
2	6000001	7000000	0.35	0.38	0.23	0.04
2	9000001	10000000	0.11	0.48	0.37	0.04
2	12000001	13000000	0.39	0.39	0.18	0.03
2	28000001	29000000	0.39	0.55	0.03	0.03	3.091e-09
2	30000001	31000000	0.34	0.55	0.1	0	8.047e-09
2	43000001	44000000	0.4	0.52	0.08	0	5.225e-07
2	85000001	86000000	0.44	0.4	0.12	0.04
2	130000001	131000000	0.33	0.53	0.07	0.07	1.546e-08
2	137000001	138000000	0.28	0.59	0.14	0	7.528e-10
2	138000001	139000000	0.42	0.46	0.08	0.04
2	154000001	155000000	0.28	0.68	0.04	0	2.431e-11
3	4000001	5000000	0.15	0.67	0.19	0	1.037e-11
3	11000001	12000000	0.41	0.37	0.22	0
3	13000001	14000000	0.35	0.5	0.15	0
3	16000001	17000000	0.28	0.52	0.17	0.03	7.529e-08
3	63000001	64000000	0.41	0.52	0.07	0	1.981e-07
3	71000001	72000000	0.16	0.52	0.28	0.04	5.225e-07
3	119000001	120000000	0.52	0.32	0.16	0	5.225e-07
4	10000001	11000000	0.36	0.57	0.07	0	4.023e-09
4	12000001	13000000	0.38	0.54	0.08	0	1.063e-07
4	114000001	115000000	0.44	0.37	0.19	0
4	124000001	125000000	0.22	0.7	0.04	0.04	6.028e-13
5	17000001	18000000	0.42	0.32	0.23	0.03
5	34000001	35000000	0.32	0.46	0.21	0
5	65000001	66000000	0.45	0.39	0.16	0
5	79000001	80000000	0.25	0.71	0.04	0	9.275e-14
5	100000001	101000000	0.31	0.62	0.03	0.03	6.146e-11
6	11000001	12000000	0.46	0.5	0.04	0
6	12000001	13000000	0.44	0.3	0.19	0.07
6	18000001	19000000	0.44	0.44	0.09	0.03
6	118000001	119000000	0.28	0.52	0.2	0	5.225e-07
6	125000001	126000000	0.38	0.41	0.21	0
7	6000001	7000000	0.21	0.64	0.14	0	2.602e-11
7	7000001	8000000	0.46	0.42	0.08	0.04
7	9000001	10000000	0.25	0.53	0.12	0.09	5.911e-09
7	20000001	21000000	0.35	0.58	0.08	0	1.039e-08
7	48000001	49000000	0.41	0.41	0.19	0
7	54000001	55000000	0.12	0.72	0.16	0	1.326e-12
7	116000001	117000000	0.29	0.54	0.18	0	4.051e-08
8	34000001	35000000	0.61	0.32	0.07	0	3.475e-10
8	76000001	77000000	0.17	0.59	0.21	0.03	7.528e-10
8	120000001	121000000	0.28	0.56	0.12	0.04	5.464e-08
8	134000001	135000000	0.36	0.48	0.16	0
8	136000001	137000000	0.26	0.68	0.03	0.03	1.165e-13
8	140000001	141000000	0.48	0.36	0.12	0.04
8	143000001	144000000	0.33	0.65	0	0.02	2.2e-16
8	144000001	145000000	0.32	0.6	0.08	0	4.898e-09
9	7000001	8000000	0.36	0.5	0.14	0
9	13000001	14000000	0.47	0.38	0.16	0
9	38000001	39000000	0.27	0.65	0.08	0	6.295e-11
9	40000001	41000000	0.3	0.57	0.13	0	1.557e-09
9	43000001	44000000	0.42	0.54	0.04	0	1.063e-07
9	120000001	121000000	0.38	0.5	0.12	0
9	137000001	138000000	0.48	0.48	0.03	0
9	145000001	146000000	0.31	0.65	0	0.04	6.295e-11
X	1000001	2000000	0.14	0.68	0.11	0.07	1.68e-12
X	3000001	4000000	0.24	0.72	0.04	0	1.326e-12
X	4000001	5000000	0.48	0.41	0.1	0
X	6000001	7000000	0.26	0.52	0.19	0.04	1.981e-07
X	63000001	64000000	0.56	0.33	0.11	0	2.096e-08
X	70000001	71000000	0.59	0.21	0.21	0	7.528e-10
X	75000001	76000000	0.36	0.56	0.08	0	5.464e-08
X	93000001	94000000	0.43	0.46	0	0.11
X	125000001	126000000	0.48	0.38	0.14	0
