# Supplementary material for: Genome-wide analysis of structural variants reveals genetic differences in Chinese pigs
Source: PLoS One. 2017 Oct 24;12(10):e0186721. doi: 10.1371/journal.pone.0186721 (PMC5655481; doi:10.1371/journal.pone.0186721)
Supplement: S6 Table — (XLSX) [file pone.0186721.s021.xlsx]

## Sheet: S6 Table
S6 Table. Genes inside of the differentiated 12 Mb on X chromosome identified by the SCPG vs. NCPG comparison.
Chromosome	Gene start	Gene end	Ensembl ID	Gene name
X	53043934	53049407	ENSSSCG00000012334	TSR2
X	53049373	53088165	ENSSSCG00000012335	FGD1
X	53113293	53141323	ENSSSCG00000012336	GNL3L
X	53361029	53369059	ENSSSCG00000012342	MAGED2
X	53415578	53416953	ENSSSCG00000023152
X	53537798	53539564	ENSSSCG00000012344	TROP
X	53542554	53543284	ENSSSCG00000028313
X	53545287	53545955	ENSSSCG00000024234
X	53702921	53708132	ENSSSCG00000024814	TROP
X	53709533	53795125	ENSSSCG00000012345	PFKFB1
X	53798837	53806711	ENSSSCG00000012348	APEX2
X	53807665	53832133	ENSSSCG00000012347	ALAS2
X	53852224	53856059	ENSSSCG00000012346	PAGE2B
X	54046888	54049941	ENSSSCG00000012349	USP51
X	54057688	54059104	ENSSSCG00000012350	MAGEH1
X	54154920	54165935	ENSSSCG00000029800
X	54221716	54232414	ENSSSCG00000024025
X	54301872	54302819	ENSSSCG00000020805	FOXR2
X	54490994	54501938	ENSSSCG00000027095
X	54556410	54567130	ENSSSCG00000024842
X	54906627	54926706	ENSSSCG00000012352	KLF8
X	55193992	55198924	ENSSSCG00000012353
X	55463473	55465387	ENSSSCG00000021882
X	55499783	55500559	ENSSSCG00000012356	SPIN3
X	55631322	55633249	ENSSSCG00000030226	CH242-32F2.2
X	55642789	55644720	ENSSSCG00000026490	SPIN2B
X	55792999	55794913	ENSSSCG00000030135
X	56034105	56054930	ENSSSCG00000024334
X	56067055	56068563	ENSSSCG00000012360
X	56141747	56144179	ENSSSCG00000012359
X	56579850	56756533	ENSSSCG00000012362	ARHGEF9
X	57268903	57283485	ENSSSCG00000012361	AMER1
X	57482968	57525902	ENSSSCG00000023862
X	57549624	57632463	ENSSSCG00000026195
X	57673576	57710448	ENSSSCG00000027657	ZC4H2
X	58099720	58368203	ENSSSCG00000012367	ZC3H12B
X	58376615	58402428	ENSSSCG00000012366	LAS1L
X	58473229	58596671	ENSSSCG00000012365	MSN
X	58756065	58763172	ENSSSCG00000028241
X	58774511	58776353	ENSSSCG00000012364	VSIG4
X	58894678	58976654	ENSSSCG00000012363	HEPH
X	59064360	59065250	ENSSSCG00000026683
X	60313335	60504856	ENSSSCG00000012371	AR
X	60818903	60915170	ENSSSCG00000025348
X	61016381	61097867	ENSSSCG00000022676	OPHN1
X	61532033	61553611	ENSSSCG00000012829
X	61682350	61683308	ENSSSCG00000012830
X	61698893	61724778	ENSSSCG00000028336
X	61990606	61996411	ENSSSCG00000012828	STARD8
X	62339856	62344587	ENSSSCG00000024463	PJA1
X	62829452	62856570	ENSSSCG00000012386	FAM155B
X	62968895	63300538	ENSSSCG00000021647	EDA
X	63301581	63311976	ENSSSCG00000012384	AWAT2
X	63332324	63333382	ENSSSCG00000012383	OTUD6A
X	63355958	63403342	ENSSSCG00000012382	IGBP1
X	63427589	63433704	ENSSSCG00000012381	DGAT2L6
X	63479112	63480740	ENSSSCG00000012380	P2RY4
X	63491381	63505290	ENSSSCG00000012379	ARR3
X	63510955	63514165	ENSSSCG00000012378	PDZD11
X	63514296	63642357	ENSSSCG00000012377	KIF4A
X	63644213	63656062	ENSSSCG00000012376	GDPD2
X	63666726	63724412	ENSSSCG00000012375	DLG3
X	63740512	63908079	ENSSSCG00000030850	TEX11
X	63989114	63989431	ENSSSCG00000025388
X	64467437	64472691	ENSSSCG00000024346	SLC7A3
X	64557558	64558380	ENSSSCG00000030084
X	64630298	64639396	ENSSSCG00000012400	SNX12
X	64662674	64670530	ENSSSCG00000012399	FOXO4
X	64670990	64673296	ENSSSCG00000030796	CXorf65
X	64673721	64677978	ENSSSCG00000012397	IL2RG
X	64681019	64704523	ENSSSCG00000012396	MED12
X	64706246	64727650	ENSSSCG00000012395
X	64829676	64832213	ENSSSCG00000024163	ZMYM3
X	64844646	64852108	ENSSSCG00000012394	GJB1
X	64886651	64892232	ENSSSCG00000027465
