# Supplementary material for: Genome-wide analysis of structural variants reveals genetic differences in Chinese pigs
Source: PLoS One. 2017 Oct 24;12(10):e0186721. doi: 10.1371/journal.pone.0186721 (PMC5655481; doi:10.1371/journal.pone.0186721)
Supplement: S7 Table — (XLSX) [file pone.0186721.s022.xlsx]

## Sheet: S7 Table
S7 Table. Genes with missense SNPs and Fst > 0.8 within the differentiated 12 Mb region identified by the SCPG vs NCPG comparison.
Ensembl ID	Gene name	Chromosome	Position	Reference allele	Alternative allele	SCPG allele counts	NCPG allele counts	European allele counts	Fst (SCPG vs NCPG)
ENSSSCG00000012334	TSR2	X	53047910	A	C	36	1	0	0.973007
ENSSSCG00000012336	GNL3L	X	53129896	A	G	36	0	0	1
ENSSSCG00000012336	GNL3L	X	53132546	A	G	36	0	0	1
ENSSSCG00000012342	MAGED2	X	53363087	T	C	36	1	0	0.973007
ENSSSCG00000012342	MAGED2	X	53368618	G	T	36	0	0	1
ENSSSCG00000012348	APEX2	X	53802502	T	C	36	0	0	1
ENSSSCG00000012348	APEX2	X	53805858	G	A	36	0	0	1
ENSSSCG00000012348	APEX2	X	53805939	G	A	36	0	0	1
ENSSSCG00000012348	APEX2	X	53806128	G	C	36	1	0	0.973007
ENSSSCG00000012347	ALAS2	X	53824567	C	A	36	0	0	1
ENSSSCG00000012346	PAGE2B	X	53854874	G	A	36	0	0	1
ENSSSCG00000012349	USP51	X	54048432	G	T	36	0	0	1
ENSSSCG00000012349	USP51	X	54048694	A	G	36	0	0	1
ENSSSCG00000012349	USP51	X	54049385	G	C	36	0	0	1
ENSSSCG00000012350	MAGEH1	X	54058765	C	T	36	0	0	1
ENSSSCG00000020805	FOXR2	X	54302389	C	T	36	0	0	1
ENSSSCG00000020805	FOXR2	X	54302498	A	G	36	0	0	1
ENSSSCG00000012356	SPIN3	X	55500390	C	A	0	39	0	0.973007
ENSSSCG00000012356	SPIN3	X	55500481	C	T	36	1	0	0.973007
ENSSSCG00000012356	SPIN3	X	55500522	C	T	36	0	0	1
ENSSSCG00000012360	SPIN3	X	56067062	T	C	36	0	0	1
ENSSSCG00000012360	SPIN3	X	56067103	G	T	36	0	0	1
ENSSSCG00000012360	SPIN3	X	56067158	G	A	36	0	0	1
ENSSSCG00000012360	SPIN3	X	56067535	A	G	36	0	0	1
ENSSSCG00000012360	SPIN3	X	56068139	T	A	36	0	0	1
ENSSSCG00000012362	ARHGEF9	X	56583133	C	A	36	0	0	1
ENSSSCG00000012361	AMER1	X	57270904	G	C	36	0	0	1
ENSSSCG00000012361	AMER1	X	57271502	G	C	35	0	0	0.972934
ENSSSCG00000012361	AMER1	X	57271635	G	A	36	0	0	1
ENSSSCG00000012361	AMER1	X	57271665	C	A	35	0	0	0.972934
ENSSSCG00000012361	AMER1	X	57271781	G	T	36	1	0	0.973007
ENSSSCG00000012361	AMER1	X	57271913	A	G	36	0	0	1
ENSSSCG00000012361	AMER1	X	57271949	T	C	36	0	0	1
ENSSSCG00000012367	LAS1L	X	58338014	A	C	36	0	0	1
ENSSSCG00000012367	LAS1L	X	58367530	A	G	36	0	1	1
ENSSSCG00000012367	LAS1L	X	58367712	T	C	36	0	0	1
ENSSSCG00000012367	LAS1L	X	58367742	G	A	36	0	0	1
ENSSSCG00000012366	LAS1L	X	58377203	T	C	36	1	0	0.973007
ENSSSCG00000012366	LAS1L	X	58380803	C	T	36	0	0	1
ENSSSCG00000012366	LAS1L	X	58402050	T	C	36	1	0	0.973007
ENSSSCG00000028241		X	58756091	T	C	36	1	0	0.973007
ENSSSCG00000028241		X	58756171	T	G	36	0	0	1
ENSSSCG00000012364	VSIG4	X	58774655	G	A	36	0	0	1
ENSSSCG00000012364	VSIG4	X	58774779	A	G	36	0	0	1
ENSSSCG00000012363	HEPH	X	58964013	T	G	36	0	0	1
ENSSSCG00000012363	HEPH	X	58965243	A	G	36	0	0	1
ENSSSCG00000026683		X	59064764	C	T	36	0	0	1
ENSSSCG00000026683		X	59064998	A	T	36	0	0	1
ENSSSCG00000026683		X	59065026	C	A	36	0	0	1
ENSSSCG00000026683		X	59065041	A	T	36	0	0	1
ENSSSCG00000026683		X	59065186	C	T	36	0	0	1
ENSSSCG00000025348	PJA1	X	60819207	A	C	36	0	0	1
ENSSSCG00000024463	PJA1	X	62342297	A	G	36	0	0	1
ENSSSCG00000024463	PJA1	X	62342318	A	G	36	0	0	1
ENSSSCG00000024463	PJA1	X	62342810	A	G	36	0	1	1
ENSSSCG00000024463	PJA1	X	62342932	C	T	36	0	0	1
ENSSSCG00000024463	PJA1	X	62343115	G	C	36	0	0	1
ENSSSCG00000024463	PJA1	X	62343157	G	A	36	0	0	1
ENSSSCG00000024463	PJA1	X	62343391	A	C	36	0	0	1
ENSSSCG00000012386	FAM155B	X	62853710	C	T	36	0	0	1
ENSSSCG00000012384	AWAT2	X	63301916	G	A	34	0	0	0.945834
ENSSSCG00000012384	AWAT2	X	63301925	G	A	34	0	0	0.945834
ENSSSCG00000012384	AWAT2	X	63302247	T	C	34	0	0	0.945834
ENSSSCG00000012384	AWAT2	X	63302276	G	A	34	0	0	0.945834
ENSSSCG00000012384	AWAT2	X	63302382	T	C	34	0	0	0.945834
ENSSSCG00000012384	AWAT2	X	63302973	C	T	34	0	0	0.945834
ENSSSCG00000012384	AWAT2	X	63303460	G	A	34	0	0	0.945834
ENSSSCG00000012383	OTUD6A	X	63332892	A	G	34	0	0	0.945834
ENSSSCG00000012382	IGBP1	X	63372578	C	T	34	0	0	0.945834
ENSSSCG00000012382	IGBP1	X	63402900	G	A	34	0	0	0.945834
ENSSSCG00000012380	P2RY4	X	63479610	A	G	34	1	1	0.915981
ENSSSCG00000012380	P2RY4	X	63479821	C	T	34	0	0	0.945834
ENSSSCG00000012380	P2RY4	X	63479934	T	C	34	0	0	0.945834
ENSSSCG00000012380	P2RY4	X	63480079	C	T	34	0	0	0.945834
ENSSSCG00000012380	P2RY4	X	63480600	G	A	34	0	0	0.945834
