# Supplementary material for: Genome-wide analysis of structural variants reveals genetic differences in Chinese pigs
Source: PLoS One. 2017 Oct 24;12(10):e0186721. doi: 10.1371/journal.pone.0186721 (PMC5655481; doi:10.1371/journal.pone.0186721)
Supplement: S8 Table — (XLSX) [file pone.0186721.s023.xlsx]

## Sheet: S8 Table
S8 Table. SRA accession number of European pigs analyzed in this study.
Breed	SRA Accession Number
Duroc	SRR157858
Duroc	SRR157860
Duroc	SRR157862
Duroc	SRR157865
Duroc	SRR157868
Duroc	SRR157869
Duroc	SRR157870
Duroc	SRR157871
Duroc	SRR157872
Duroc	SRR157873
Duroc	SRR157875
Duroc	SRR157876
Duroc	SRR157877
Duroc	SRR157878
Duroc	ERR977224, ER977225
Duroc	ERR977226, ER977227
Landrace	SRR1581024
Landrace	SRR1581025
Landrace	SRR1581026
Landrace	SRR1581027
Landrace	SRR1581041, SRR1581042
Landrace	SRR1581043
Landrace	SRR1581044
Yorkshire	ERR977280, ERR977281, ERR977282, ERR977283, ERR977284, ERR977285, ERR977286, ERR977287
Yorkshire	ERR977059, ERR977060
Yorkshire	ERR977061, ERR977062
