# Supplementary material for: Genome-wide analysis of structural variants reveals genetic differences in Chinese pigs
Source: PLoS One. 2017 Oct 24;12(10):e0186721. doi: 10.1371/journal.pone.0186721 (PMC5655481; doi:10.1371/journal.pone.0186721)
Supplement: S9 Table — (XLSX) [file pone.0186721.s024.xlsx]

## Sheet: S9 Table
S9 Table. Location of the top 5% of significant deletion sites of TPG vs. DPG.
Chromosome	Start position	End position	Distance to TSS	Fst	Gene ID	Transcript ID	Gene name	Region
1	39199700	39200411	-	0.318851	ENSSSCG00000004213	ENSSSCT00000004655		CDS
1	16184437	16184753	-	0.255843	ENSSSCG00000004081	ENSSSCT00000030512		INTRON
1	16192465	16192767	-	0.387527	ENSSSCG00000004081	ENSSSCT00000030512		INTRON
1	17240518	17240819	-	0.424245	ENSSSCG00000004089	ENSSSCT00000004520	RMND1	INTRON
1	36589130	36589221	-	0.21443	ENSSSCG00000004202	ENSSSCT00000004643	SAMD3	INTRON
1	39414447	39414720	-	0.483982	ENSSSCG00000004214	ENSSSCT00000004657		INTRON
1	43954828	43955938	-	0.217365	ENSSSCG00000004232	ENSSSCT00000004677	CLVS2	INTRON
1	83636713	83637005	-	0.232343	ENSSSCG00000024176	ENSSSCT00000022746		INTRON
1	89929763	89930075	-	0.226971	ENSSSCG00000004432	ENSSSCT00000004897	HDAC2	INTRON
1	89948321	89948373	-	0.226971	ENSSSCG00000004432	ENSSSCT00000004897	HDAC2	INTRON
1	92840949	92841185	-	0.20988	ENSSSCG00000004453	ENSSSCT00000004918	SNAP91	INTRON
1	135557544	135558643	-	0.325203	ENSSSCG00000004647	ENSSSCT00000005132	DTWD1	INTRON
1	200779117	200779453	-	0.222518	ENSSSCG00000005022	ENSSSCT00000032295	NIN	INTRON
1	226924113	226924417	-	0.210894	ENSSSCG00000026955	ENSSSCT00000030545	ACER2	INTRON
1	226924119	226924423	-	0.210894	ENSSSCG00000026955	ENSSSCT00000030545	ACER2	INTRON
1	267571033	267571323	-	0.277424	ENSSSCG00000005366	ENSSSCT00000005906		INTRON
1	311293168	311293243	-	0.269246	ENSSSCG00000028791	ENSSSCT00000029763		INTRON
2	1598414	1598714	-	0.222879	ENSSSCG00000024158	ENSSSCT00000027944		INTRON
2	7622767	7623038	-	0.354761	ENSSSCG00000013054	ENSSSCT00000014268		INTRON
2	20513526	20513608	-	0.217365	ENSSSCG00000013284	ENSSSCT00000014508	TTC17	INTRON
2	89862895	89863196	-	0.221654	ENSSSCG00000014113	ENSSSCT00000015416	HOMER1	INTRON
2	93500101	93502922	-	0.247213	ENSSSCG00000014135	ENSSSCT00000015439	XRCC4	INTRON
2	104889901	104890091	-	0.211657	ENSSSCG00000014163	ENSSSCT00000015472	SLF1	INTRON
2	118854620	118854896	-	0.299216	ENSSSCG00000014194	ENSSSCT00000015509		INTRON
2	121482722	121482849	-	0.230961	ENSSSCG00000022048	ENSSSCT00000024663	REEP5	INTRON
2	149813727	149814031	-	0.266158	ENSSSCG00000014393	ENSSSCT00000015731	GNPDA1	INTRON
3	16697160	16697448	-	0.354193	ENSSSCG00000007737	ENSSSCT00000008482	TPST1	INTRON
3	53980084	53980358	-	0.217365	ENSSSCG00000008153	ENSSSCT00000008930	SLC9A2	INTRON
3	59195030	59196008	-	0.215948	ENSSSCG00000008200	ENSSSCT00000008981	ANKRD23	INTRON
4	6190651	6190934	-	0.227934	ENSSSCG00000005941	ENSSSCT00000035168	CU151851.1	INTRON
4	30158795	30159102	-	0.218771	ENSSSCG00000006023	ENSSSCT00000006615	SYBU	INTRON
4	45186094	45186214	-	0.3281	ENSSSCG00000006096	ENSSSCT00000006687	INTS8	INTRON
4	45953685	45954153	-	0.226016	ENSSSCG00000006106	ENSSSCT00000006698	CDH17	INTRON
4	56434568	56434645	-	0.349576	ENSSSCG00000006143	ENSSSCT00000006736	CA13	INTRON
4	79569978	79570169	-	0.225612	ENSSSCG00000006233	ENSSSCT00000006830	CA8	INTRON
4	102763262	102763576	-	0.220312	ENSSSCG00000006501	ENSSSCT00000007120	SSR2	INTRON
4	107441487	107441587	-	0.504405	ENSSSCG00000006640	ENSSSCT00000007276	BNIPL	INTRON
4	117064133	117064466	-	0.413038	ENSSSCG00000006767	ENSSSCT00000007413	MAGI3	INTRON
4	121401112	121401609	-	0.318108	ENSSSCG00000006836	ENSSSCT00000007487	KIAA1324	INTRON
5	8900130	8900436	-	0.239832	ENSSSCG00000000141	ENSSSCT00000000147	EIF3D	INTRON
5	12295855	12296389	-	0.234881	ENSSSCG00000000156	ENSSSCT00000000164	FBXO7	INTRON
5	13532069	13532352	-	0.291469	ENSSSCG00000000168	ENSSSCT00000000177	RFX4	INTRON
5	16844600	16844905	-	0.206587	ENSSSCG00000028516	ENSSSCT00000035923	LARP4	INTRON
5	19185058	19185362	-	0.232343	ENSSSCG00000026548	ENSSSCT00000026162		INTRON
5	73683112	73683405	-	0.225339	ENSSSCG00000000781	ENSSSCT00000000845	ABCD2	INTRON
5	78550913	78551161	-	0.242792	ENSSSCG00000000802	ENSSSCT00000000870	NELL2	INTRON
5	99066458	99066740	-	0.217365	ENSSSCG00000000927	ENSSSCT00000001012	TMTC3	INTRON
6	65682247	65682352	-	0.262182	ENSSSCG00000003420	ENSSSCT00000003794		INTRON
6	73058239	73058556	-	0.252699	ENSSSCG00000003506	ENSSSCT00000003896	PINK1	INTRON
6	74910065	74910365	-	0.215948	ENSSSCG00000003529	ENSSSCT00000003920	LACTBL1	INTRON
6	81554107	81554413	-	0.290182	ENSSSCG00000003596	ENSSSCT00000003991	SNRNP40	INTRON
6	85430840	85431123	-	0.403686	ENSSSCG00000024887	ENSSSCT00000030097		INTRON
6	119232124	119232400	-	0.243573	ENSSSCG00000003755	ENSSSCT00000004157	MCOLN2	INTRON
6	132230003	132230387	-	0.245813	ENSSSCG00000003791	ENSSSCT00000004195	SRSF11	INTRON
6	133803875	133804172	-	0.264951	ENSSSCG00000003795	ENSSSCT00000004200	WLS	INTRON
6	143243289	143243643	-	0.303427	ENSSSCG00000003835	ENSSSCT00000004247	C8A	INTRON
6	147595422	147595523	-	0.295472	ENSSSCG00000003863	ENSSSCT00000004275	ZFYVE9	INTRON
7	21724523	21724816	-	0.223538	ENSSSCG00000001101	ENSSSCT00000001197	SCGN	INTRON
7	29891322	29891608	-	0.215348	ENSSSCG00000001478	ENSSSCT00000001649		INTRON
7	48345054	48345344	-	0.338257	ENSSSCG00000001725	ENSSSCT00000001929	ADGRF5	INTRON
7	51029820	51029951	-	0.282719	ENSSSCG00000001744	ENSSSCT00000001950	TFAP2D	INTRON
7	65160769	65161886	-	0.336951	ENSSSCG00000001922	ENSSSCT00000002151		INTRON
7	65698379	65698959	-	0.339599	ENSSSCG00000001934	ENSSSCT00000002166	SEC23A	INTRON
7	72007819	72007881	-	0.21036	ENSSSCG00000001965	ENSSSCT00000002198		INTRON
7	79637991	79638295	-	0.27079	ENSSSCG00000026750	ENSSSCT00000025867		INTRON
7	91953915	91954701	-	0.429196	ENSSSCG00000002266	ENSSSCT00000027293	CHD2	INTRON
7	95266119	95266198	-	0.309746	ENSSSCG00000002277	ENSSSCT00000002535	SPTB	INTRON
8	32209002	32209087	-	0.295948	ENSSSCG00000008788	ENSSSCT00000009614		INTRON
8	33281803	33282075	-	0.309474	ENSSSCG00000022168	ENSSSCT00000029046	APBB2	INTRON
8	82152808	82154009	-	0.340775	ENSSSCG00000020717	ENSSSCT00000029954		INTRON
8	85987103	85987397	-	0.221898	ENSSSCG00000009029	ENSSSCT00000009888		INTRON
8	110519370	110519662	-	0.234778	ENSSSCG00000029260	ENSSSCT00000030696		INTRON
8	134461199	134461494	-	0.314797	ENSSSCG00000009192	ENSSSCT00000010065	PDLIM5	INTRON
8	135549370	135549649	-	0.213074	ENSSSCG00000023621	ENSSSCT00000026735		INTRON
9	12718777	12718849	-	0.273743	ENSSSCG00000014877	ENSSSCT00000016231		INTRON
9	13712078	13713034	-	0.213627	ENSSSCG00000014884	ENSSSCT00000016238		INTRON
9	22650216	22651807	-	0.307798	ENSSSCG00000014919	ENSSSCT00000016275	ME3	INTRON
9	36290160	36290216	-	0.260216	ENSSSCG00000024022	ENSSSCT00000024893	TRPC6	INTRON
9	85262778	85262904	-	0.25231	ENSSSCG00000015342	ENSSSCT00000016715	COL28A1	INTRON
9	107715595	107716215	-	0.246219	ENSSSCG00000015402	ENSSSCT00000016777	CACNA2D1	INTRON
9	127749577	127749868	-	0.246219	ENSSSCG00000015492	ENSSSCT00000016876	DARS2	INTRON
9	136555446	136555768	-	0.215408	ENSSSCG00000015555	ENSSSCT00000016945	LAMC1	INTRON
9	145432193	145432481	-	0.27545	ENSSSCG00000015607	ENSSSCT00000017001	HHAT	INTRON
10	2947218	2947508	-	0.310111	ENSSSCG00000010807	ENSSSCT00000011823	RGS21	INTRON
10	5148017	5148072	-	0.217365	ENSSSCG00000010809	ENSSSCT00000011825	BRINP3	INTRON
10	11769384	11769610	-	0.20999	ENSSSCG00000010823	ENSSSCT00000011841		INTRON
10	15312290	15312676	-	0.277092	ENSSSCG00000028881	ENSSSCT00000027767	CNIH3	INTRON
10	17064885	17065186	-	0.452818	ENSSSCG00000010861	ENSSSCT00000011883	COQ8A	INTRON
10	17135940	17136210	-	0.433576	ENSSSCG00000010861	ENSSSCT00000011883	COQ8A	INTRON
10	30443498	30443592	-	0.234881	ENSSSCG00000010941	ENSSSCT00000011974	ERCC6L2	INTRON
10	33652285	33652449	-	0.411819	ENSSSCG00000010957	ENSSSCT00000011993		INTRON
10	53075582	53075907	-	0.285715	ENSSSCG00000011070	ENSSSCT00000012114	MPP7	INTRON
10	58167998	58168286	-	0.28773	ENSSSCG00000011080	ENSSSCT00000012127	SPAG6	INTRON
11	4991342	4991393	-	0.231954	ENSSSCG00000009314	ENSSSCT00000033941	FLT3	INTRON
11	5192832	5193126	-	0.248589	ENSSSCG00000009319	ENSSSCT00000010210	PAN3	INTRON
11	9347385	9347671	-	0.217599	ENSSSCG00000009347	ENSSSCT00000010244	KL	INTRON
11	77761293	77761592	-	0.339493	ENSSSCG00000009527	ENSSSCT00000010445		INTRON
12	8021291	8021575	-	0.240694	ENSSSCG00000017247	ENSSSCT00000032247	FAM104A	INTRON
12	12269621	12269905	-	0.291284	ENSSSCG00000017262	ENSSSCT00000018791	SLC16A6	INTRON
12	17043786	17044004	-	0.363813	ENSSSCG00000017310	ENSSSCT00000018846	KANSL1	INTRON
12	24957572	24957697	-	0.206919	ENSSSCG00000017542	ENSSSCT00000019096	TTLL6	INTRON
12	25021040	25021540	-	0.305119	ENSSSCG00000017543	ENSSSCT00000019097	CALCOCO2	INTRON
12	36943931	36944061	-	0.245813	ENSSSCG00000030262	ENSSSCT00000027408	GDPD1	INTRON
12	37776395	37776706	-	0.242036	ENSSSCG00000017673	ENSSSCT00000019237	INTS2	INTRON
12	39639204	39639320	-	0.254808	ENSSSCG00000023186	ENSSSCT00000032087	CA4	INTRON
12	50835528	50835826	-	0.305067	ENSSSCG00000017837	ENSSSCT00000019412		INTRON
13	1456131	1456421	-	0.239986	ENSSSCG00000029094	ENSSSCT00000025472	PIK3R4	INTRON
13	3611642	3611952	-	0.240689	ENSSSCG00000011197	ENSSSCT00000012262	OXNAD1	INTRON
13	32590182	32590464	-	0.308557	ENSSSCG00000029879	ENSSSCT00000030564	LTF	INTRON
13	73348780	73349079	-	0.226925	ENSSSCG00000011563	ENSSSCT00000012655	FANCD2	INTRON
13	74650498	74650820	-	0.299331	ENSSSCG00000011575	ENSSSCT00000012667	ATG7	INTRON
13	74774925	74775086	-	0.221654	ENSSSCG00000011575	ENSSSCT00000012667	ATG7	INTRON
13	89614546	89614844	-	0.41804	ENSSSCG00000011669	ENSSSCT00000030064	SLC25A36	INTRON
13	121007431	121007667	-	0.58984	ENSSSCG00000021786	ENSSSCT00000031629		INTRON
13	142626385	142626684	-	0.210834	ENSSSCG00000030778	ENSSSCT00000032660	MFI2	INTRON
13	142748524	142748741	-	0.236912	ENSSSCG00000011837	ENSSSCT00000036141		INTRON
13	143806366	143806973	-	0.224319	ENSSSCG00000011850	ENSSSCT00000012962		INTRON
13	147765237	147765504	-	0.22333	ENSSSCG00000025107	ENSSSCT00000030693	CCDC58	INTRON
13	156648320	156648608	-	0.445675	ENSSSCG00000030856	ENSSSCT00000033297	CH242-101P22.3	INTRON
13	167729003	167729121	-	0.233181	ENSSSCG00000011959	ENSSSCT00000013085		INTRON
13	176486085	176486494	-	0.212027	ENSSSCG00000027432	ENSSSCT00000027216	NSUN3	INTRON
13	186823269	186823567	-	0.391662	ENSSSCG00000012001	ENSSSCT00000013132		INTRON
13	205637555	205637694	-	0.378377	ENSSSCG00000021023	ENSSSCT00000030551	SCAF4	INTRON
13	214977547	214977765	-	0.371045	ENSSSCG00000024336	ENSSSCT00000026685		INTRON
14	7043459	7043739	-	0.329682	ENSSSCG00000030228	ENSSSCT00000027223	PIWIL2	INTRON
14	23172901	23173223	-	0.234699	ENSSSCG00000009722	ENSSSCT00000010659		INTRON
14	60756786	60757243	-	0.212429	ENSSSCG00000010160	ENSSSCT00000011124	TARBP1	INTRON
14	60882317	60882633	-	0.243731	ENSSSCG00000010162	ENSSSCT00000011127	SLC35F3	INTRON
14	87001231	87001534	-	0.382736	ENSSSCG00000010327	ENSSSCT00000011305	POLR3A	INTRON
14	93470632	93470989	-	0.244631	ENSSSCG00000010352	ENSSSCT00000011333		INTRON
14	104462334	104462622	-	0.277092	ENSSSCG00000010426	ENSSSCT00000011410	PCDH15	INTRON
14	123112412	123112739	-	0.228228	ENSSSCG00000010579	ENSSSCT00000011572	GBF1	INTRON
14	123139455	123139777	-	0.228228	ENSSSCG00000010579	ENSSSCT00000011572	GBF1	INTRON
14	128186804	128186894	-	0.269876	ENSSSCG00000030026	ENSSSCT00000035864	SORCS1	INTRON
15	20032005	20032260	-	0.225339	ENSSSCG00000022132	ENSSSCT00000023763	SUB1	INTRON
15	35402003	35402311	-	0.449108	ENSSSCG00000027033	ENSSSCT00000023874		INTRON
15	117369086	117369182	-	0.300687	ENSSSCG00000022225	ENSSSCT00000029321	NOP58	INTRON
15	117466599	117466905	-	0.326199	ENSSSCG00000016113	ENSSSCT00000034414	BMPR2	INTRON
15	121727964	121728245	-	0.245618	ENSSSCG00000016135	ENSSSCT00000017568	CPO	INTRON
15	129632892	129633216	-	0.22353	ENSSSCG00000016170	ENSSSCT00000017605	BARD1	INTRON
15	146509141	146509552	-	0.29747	ENSSSCG00000022177	ENSSSCT00000026575		INTRON
15	147081371	147081663	-	0.271042	ENSSSCG00000016290	ENSSSCT00000017739	EFHD1	INTRON
16	3923202	3923252	-	0.356079	ENSSSCG00000029792	ENSSSCT00000024898		INTRON
16	6851394	6851449	-	0.332848	ENSSSCG00000016795	ENSSSCT00000018284		INTRON
16	65160503	65160799	-	0.219148	ENSSSCG00000027931	ENSSSCT00000022563	NUDCD2	INTRON
16	65162457	65162764	-	0.219148	ENSSSCG00000027931	ENSSSCT00000022563	NUDCD2	INTRON
17	10026284	10026561	-	0.249016	ENSSSCG00000007005	ENSSSCT00000007673	CSGALNACT1	INTRON
17	11855227	11855454	-	0.217365	ENSSSCG00000025822	ENSSSCT00000035135	SFRP1	INTRON
17	41839247	41839392	-	0.256434	ENSSSCG00000007264	ENSSSCT00000007949	CDK5RAP1	INTRON
17	47493465	47493748	-	0.364628	ENSSSCG00000007352	ENSSSCT00000008044	DHX35	INTRON
17	64180720	64181002	-	0.331905	ENSSSCG00000007497	ENSSSCT00000008207	GCNT7	INTRON
18	8531293	8531440	-	0.20878	ENSSSCG00000016491	ENSSSCT00000017955	KIAA1147	INTRON
18	10300818	10300909	-	0.325349	ENSSSCG00000016504	ENSSSCT00000035802	TBXAS1	INTRON
18	11376176	11376463	-	0.377251	ENSSSCG00000016516	ENSSSCT00000017984	ATP6V0A4	INTRON
18	12716770	12716826	-	0.215524	ENSSSCG00000016521	ENSSSCT00000017989		INTRON
18	21405182	21405323	-	0.300826	ENSSSCG00000016590	ENSSSCT00000018062		INTRON
18	59667037	59667096	-	0.260212	ENSSSCG00000016769	ENSSSCT00000018255	CDK13	INTRON
6	41504218	41504531	30393	0.236974	ENSSSCG00000023195	ENSSSCT00000030901		UTR
15	86555993	86556264	115269	0.261502	ENSSSCG00000015944	ENSSSCT00000017361	TLK1	UTR
1	15322772	15322871	267560	0.20878	ENSSSCG00000004075	ENSSSCT00000004504	RGS17	INTERGENIC
1	23400666	23400851	109634	0.353525	ENSSSCG00000004125	ENSSSCT00000004560	STX11	INTERGENIC
1	24082701	24083008	46139	0.386762	ENSSSCG00000004133	ENSSSCT00000004568	FUCA2	INTERGENIC
1	24225227	24225398	36406	0.27075	ENSSSCG00000004135	ENSSSCT00000004570	ADAT2	INTERGENIC
1	29224461	29224749	75389	0.20878	ENSSSCG00000004150	ENSSSCT00000004587	HEBP2	INTERGENIC
1	32022744	32023054	26052	0.245618	ENSSSCG00000004166	ENSSSCT00000004605	AHI1	INTERGENIC
1	39199700	39200411	217	0.318851	ENSSSCG00000004213	ENSSSCT00000004655		INTERGENIC
1	39866579	39866799	79445	0.296446	ENSSSCG00000004218	ENSSSCT00000004661	RSPO3	INTERGENIC
1	46091745	46091811	476697	0.242036	ENSSSCG00000004242	ENSSSCT00000004689	TBC1D32	INTERGENIC
1	50115124	50115195	16049	0.246505	ENSSSCG00000004259	ENSSSCT00000004708		INTERGENIC
1	52397893	52398200	97674	0.291284	ENSSSCG00000004269	ENSSSCT00000004718		INTERGENIC
1	61592305	61600555	387366	0.243434	ENSSSCG00000004295	ENSSSCT00000004749		INTERGENIC
1	61875127	61875419	112502	0.215085	ENSSSCG00000004295	ENSSSCT00000004749		INTERGENIC
1	62104695	62105006	81018	0.278125	ENSSSCG00000004296	ENSSSCT00000004750		INTERGENIC
1	79497458	79497742	878451	0.299331	ENSSSCG00000004364	ENSSSCT00000004823	HACE1	INTERGENIC
1	88407595	88415269	275916	0.452336	ENSSSCG00000004426	ENSSSCT00000027290	RFPL4B	INTERGENIC
1	89492474	89492775	358417	0.270329	ENSSSCG00000023610	ENSSSCT00000032353		INTERGENIC
1	108493678	108493982	13288	0.328936	ENSSSCG00000027951	ENSSSCT00000030202		INTERGENIC
1	111708080	111708381	1093241	0.244236	ENSSSCG00000004525	ENSSSCT00000004999		INTERGENIC
1	122755977	122757378	383177	0.322597	ENSSSCG00000004576	ENSSSCT00000005055	RORA	INTERGENIC
1	124406262	124406782	11751	0.333386	ENSSSCG00000004584	ENSSSCT00000005063	GCNT3	INTERGENIC
1	132266445	132266846	47524	0.250102	ENSSSCG00000004620	ENSSSCT00000005103	MYO5A	INTERGENIC
1	154413267	154413555	162361	0.242193	ENSSSCG00000025724	ENSSSCT00000024093		INTERGENIC
1	157310224	157310523	122995	0.226501	ENSSSCG00000027079	ENSSSCT00000030785		INTERGENIC
1	167223446	167223780	32473	0.383689	ENSSSCG00000020859	ENSSSCT00000026784	CBLN2	INTERGENIC
1	174913870	174914000	410323	0.270362	ENSSSCG00000004888	ENSSSCT00000005394	SERPINB8	INTERGENIC
1	186776136	186776215	8185	0.210758	ENSSSCG00000023961	ENSSSCT00000023150		INTERGENIC
1	198854558	198854873	839958	0.290477	ENSSSCG00000005003	ENSSSCT00000005518		INTERGENIC
1	201371362	201373214	151000	0.307798	ENSSSCG00000021213	ENSSSCT00000028405	TMX1	INTERGENIC
1	204243252	204243315	46679	0.332848	ENSSSCG00000005047	ENSSSCT00000005564	CDKN3	INTERGENIC
1	208726107	208726423	180267	0.232769	ENSSSCG00000027383	ENSSSCT00000023827		INTERGENIC
1	220570612	220570739	496068	0.352536	ENSSSCG00000005129	ENSSSCT00000005655	IZUMO3	INTERGENIC
1	258356693	258356976	546878	0.250533	ENSSSCG00000005287	ENSSSCT00000005824	PSAT1	INTERGENIC
1	311999803	311999901	77113	0.221654	ENSSSCG00000005788	ENSSSCT00000006364		INTERGENIC
2	6340766	6341060	28456	0.247598	ENSSSCG00000023178	ENSSSCT00000025376	BATF2	INTERGENIC
2	6351833	6352123	26423	0.298117	ENSSSCG00000013015	ENSSSCT00000014226	GPHA2	INTERGENIC
2	10991183	10991476	11522	0.249588	ENSSSCG00000013099	ENSSSCT00000014319	MS4A2	INTERGENIC
2	18591048	18591354	5642	0.234881	ENSSSCG00000013275	ENSSSCT00000014499	SYT13	INTERGENIC
2	21863504	21863753	1164795	0.238422	ENSSSCG00000013285	ENSSSCT00000014509	API5	INTERGENIC
2	23444859	23445162	117828	0.218769	ENSSSCG00000013286	ENSSSCT00000014510	LRRC4C	INTERGENIC
2	26520360	26520683	195733	0.264806	ENSSSCG00000013287	ENSSSCT00000014511	RAG2	INTERGENIC
2	26521146	26521444	194972	0.251213	ENSSSCG00000013287	ENSSSCT00000014511	RAG2	INTERGENIC
2	27769751	27769816	16031	0.217365	ENSSSCG00000025588	ENSSSCT00000027305	FJX1	INTERGENIC
2	32826641	32826934	38071	0.221929	ENSSSCG00000013328	ENSSSCT00000014555	FSHB	INTERGENIC
2	43197128	43197449	23708	0.237059	ENSSSCG00000013353	ENSSSCT00000014584		INTERGENIC
2	51613073	51614214	301246	0.282493	ENSSSCG00000013403	ENSSSCT00000025073	GALNT18	INTERGENIC
2	53578317	53578615	3553	0.222879	ENSSSCG00000020755	ENSSSCT00000025219		INTERGENIC
2	56375636	56375918	38538	0.213074	ENSSSCG00000027225	ENSSSCT00000028750		INTERGENIC
2	56599506	56599811	8366	0.216684	ENSSSCG00000013955	ENSSSCT00000015241	OR11L1	INTERGENIC
2	70778085	70778306	29501	0.217365	ENSSSCG00000013717	ENSSSCT00000014989		INTERGENIC
2	75308328	75309722	17426	0.236336	ENSSSCG00000025675	ENSSSCT00000031794	EEF2	INTERGENIC
2	95170910	95171610	418514	0.381548	ENSSSCG00000030317	ENSSSCT00000024624		INTERGENIC
2	95399992	95400170	189954	0.259009	ENSSSCG00000030317	ENSSSCT00000024624		INTERGENIC
2	97785602	97785971	246495	0.270362	ENSSSCG00000014147	ENSSSCT00000015451	CCNH	INTERGENIC
2	97826943	97827040	287836	0.23463	ENSSSCG00000014147	ENSSSCT00000015451	CCNH	INTERGENIC
2	100825825	100826899	43806	0.238257	ENSSSCG00000024193	ENSSSCT00000028243	LYSMD3	INTERGENIC
2	100844991	100845279	62972	0.291422	ENSSSCG00000024193	ENSSSCT00000028243	LYSMD3	INTERGENIC
2	101238895	101238959	187596	0.228741	ENSSSCG00000023192	ENSSSCT00000025774		INTERGENIC
2	106845573	106845750	88356	0.225586	ENSSSCG00000014170	ENSSSCT00000015480	CAST	INTERGENIC
2	110380495	110380784	155695	0.213074	ENSSSCG00000014179	ENSSSCT00000015491	FAM174A	INTERGENIC
2	113971275	113971405	755076	0.358259	ENSSSCG00000014187	ENSSSCT00000015500	NUDT12	INTERGENIC
2	114019061	114019356	802862	0.279095	ENSSSCG00000014187	ENSSSCT00000015500	NUDT12	INTERGENIC
2	118071898	118072849	135596	0.209412	ENSSSCG00000014190	ENSSSCT00000015504		INTERGENIC
2	124191079	124191354	25292	0.246915	ENSSSCG00000014214	ENSSSCT00000032987	TRIM36	INTERGENIC
2	128569369	128569505	152576	0.233436	ENSSSCG00000014227	ENSSSCT00000015545	TNFAIP8	INTERGENIC
2	129288147	129288459	388453	0.264518	ENSSSCG00000014228	ENSSSCT00000027355	FAM170A	INTERGENIC
2	132388893	132390011	14668	0.214098	ENSSSCG00000014240	ENSSSCT00000015560	CSNK1G3	INTERGENIC
2	133688565	133691055	291678	0.255843	ENSSSCG00000014242	ENSSSCT00000015562	ZNF608	INTERGENIC
2	139005429	139005704	13305	0.254989	ENSSSCG00000014266	ENSSSCT00000015588	CDC42SE2	INTERGENIC
2	144656022	144656091	80461	0.257597	ENSSSCG00000023742	ENSSSCT00000025357		INTERGENIC
2	146260759	146260845	13975	0.3281	ENSSSCG00000014338	ENSSSCT00000015665	HSPA9	INTERGENIC
2	150255332	150256206	161854	0.289118	ENSSSCG00000024954	ENSSSCT00000028925	FGF1	INTERGENIC
2	150287299	150287356	130704	0.242036	ENSSSCG00000024954	ENSSSCT00000028925	FGF1	INTERGENIC
3	2752784	2753130	466208	0.378923	ENSSSCG00000007567	ENSSSCT00000008301	CHST12	INTERGENIC
3	16427093	16427386	19025	0.272443	ENSSSCG00000007732	ENSSSCT00000008477	SBDS	INTERGENIC
3	20156812	20157110	270011	0.270362	ENSSSCG00000007818	ENSSSCT00000008567	KDM8	INTERGENIC
3	34998817	34999131	31016	0.257047	ENSSSCG00000007915	ENSSSCT00000008675	TMEM114	INTERGENIC
3	38118203	38118540	162952	0.372225	ENSSSCG00000007922	ENSSSCT00000008682		INTERGENIC
3	46841338	46841636	383277	0.365797	ENSSSCG00000028292	ENSSSCT00000029914		INTERGENIC
3	50632126	50632436	122066	0.222463	ENSSSCG00000008141	ENSSSCT00000008918	ST6GAL2	INTERGENIC
3	52297601	52297809	214060	0.311346	ENSSSCG00000029325	ENSSSCT00000032215		INTERGENIC
3	53461685	53461974	3697	0.217325	ENSSSCG00000026126	ENSSSCT00000027868		INTERGENIC
3	63917004	63917738	778207	0.240709	ENSSSCG00000008247	ENSSSCT00000009033	SUCLG1	INTERGENIC
3	65160967	65161262	1406478	0.375642	ENSSSCG00000008250	ENSSSCT00000009036		INTERGENIC
3	68049714	68049889	20868	0.268044	ENSSSCG00000029209	ENSSSCT00000009044		INTERGENIC
3	80854001	80854210	35944	0.228538	ENSSSCG00000028282	ENSSSCT00000029680		INTERGENIC
3	83981943	83982262	193495	0.268215	ENSSSCG00000008378	ENSSSCT00000009173	FAM161A	INTERGENIC
3	99338790	99338965	10287	0.221654	ENSSSCG00000008429	ENSSSCT00000009230	EPCAM	INTERGENIC
3	101591553	101591700	79874	0.299331	ENSSSCG00000008446	ENSSSCT00000009248	SIX2	INTERGENIC
3	105810944	105811173	458119	0.229874	ENSSSCG00000030512	ENSSSCT00000027991		INTERGENIC
3	110086833	110087959	64374	0.272264	ENSSSCG00000024650	ENSSSCT00000023727		INTERGENIC
3	121382783	121383174	3761	0.22012	ENSSSCG00000008581	ENSSSCT00000009391	NCOA1	INTERGENIC
3	125206453	125206632	21419	0.304232	ENSSSCG00000008595	ENSSSCT00000009406		INTERGENIC
3	131242826	131243135	300474	0.2249	ENSSSCG00000024454	ENSSSCT00000030313		INTERGENIC
3	140328672	140328968	74747	0.304937	ENSSSCG00000008651	ENSSSCT00000009464	DCDC2C	INTERGENIC
4	11250040	11250298	127834	0.226334	ENSSSCG00000005961	ENSSSCT00000006544		INTERGENIC
4	13765944	13766243	118386	0.291284	ENSSSCG00000005967	ENSSSCT00000006550	FAM84B	INTERGENIC
4	17763284	17763367	510947	0.242036	ENSSSCG00000021004	ENSSSCT00000027275	DERL1	INTERGENIC
4	18191820	18193011	223269	0.245086	ENSSSCG00000022097	ENSSSCT00000031336		INTERGENIC
4	18269870	18270189	146091	0.287713	ENSSSCG00000022097	ENSSSCT00000031336		INTERGENIC
4	19309280	19309592	113489	0.307798	ENSSSCG00000005994	ENSSSCT00000006577		INTERGENIC
4	20607314	20607637	29981	0.272966	ENSSSCG00000006003	ENSSSCT00000006587	MAL2	INTERGENIC
4	20657782	20658055	20164	0.248473	ENSSSCG00000006003	ENSSSCT00000006587	MAL2	INTERGENIC
4	21926735	21927022	64838	0.209889	ENSSSCG00000006008	ENSSSCT00000006592		INTERGENIC
4	32915722	32916324	268848	0.20878	ENSSSCG00000006035	ENSSSCT00000006624	ANGPT1	INTERGENIC
4	36932003	36933445	14141	0.285365	ENSSSCG00000006054	ENSSSCT00000006643	ATP6V1C1	INTERGENIC
4	52789377	52789673	647854	0.239832	ENSSSCG00000006132	ENSSSCT00000006725	MMP16	INTERGENIC
4	55519694	55519987	53551	0.342811	ENSSSCG00000022935	ENSSSCT00000024836	SLC7A13	INTERGENIC
4	57742812	57742972	26855	0.410038	ENSSSCG00000027870	ENSSSCT00000025498		INTERGENIC
4	63253521	63254734	71532	0.265685	ENSSSCG00000006163	ENSSSCT00000006757	PKIA	INTERGENIC
4	67444448	67444773	201042	0.246666	ENSSSCG00000006174	ENSSSCT00000006768	JPH1	INTERGENIC
4	77451776	77454451	173286	0.27241	ENSSSCG00000006227	ENSSSCT00000006823	GGH	INTERGENIC
4	80351397	80351673	406610	0.240709	ENSSSCG00000006235	ENSSSCT00000006832	TOX	INTERGENIC
4	83427395	83427704	6403	0.279469	ENSSSCG00000006254	ENSSSCT00000006853		INTERGENIC
4	90507831	90508151	38684	0.242036	ENSSSCG00000006301	ENSSSCT00000006906	TIPRL	INTERGENIC
4	105493322	105493504	20208	0.22787	ENSSSCG00000023406	ENSSSCT00000025020		INTERGENIC
4	105672445	105673569	14630	0.277095	ENSSSCG00000006598	ENSSSCT00000007230	KPRP	INTERGENIC
4	109998166	109999794	4314	0.310188	ENSSSCG00000030531	ENSSSCT00000007339		INTERGENIC
4	112509037	112509324	199366	0.318926	ENSSSCG00000006726	ENSSSCT00000007367	SPAG17	INTERGENIC
4	124347423	124347980	1138543	0.301377	ENSSSCG00000006852	ENSSSCT00000033782	NTNG1	INTERGENIC
4	126771212	126771548	88741	0.385065	ENSSSCG00000023034	ENSSSCT00000030269		INTERGENIC
4	128285917	128286203	32944	0.315354	ENSSSCG00000027858	ENSSSCT00000028159		INTERGENIC
4	137549642	137549951	41654	0.476444	ENSSSCG00000022534	ENSSSCT00000031349		INTERGENIC
5	2102426	2103309	21622	0.301148	ENSSSCG00000000024	ENSSSCT00000000025	PARVB	INTERGENIC
5	18565538	18565832	9721	0.235894	ENSSSCG00000023254	ENSSSCT00000025193	KRT3	INTERGENIC
5	24918103	24918385	16096	0.255123	ENSSSCG00000000453	ENSSSCT00000000489	ATP23	INTERGENIC
5	27468438	27468725	658206	0.273728	ENSSSCG00000000456	ENSSSCT00000000492	SLC16A7	INTERGENIC
5	29005528	29006417	574695	0.257597	ENSSSCG00000000457	ENSSSCT00000000493		INTERGENIC
5	34460901	34461204	306204	0.251505	ENSSSCG00000000478	ENSSSCT00000033391	GRIP1	INTERGENIC
5	34553821	34554142	399124	0.217365	ENSSSCG00000000478	ENSSSCT00000033391	GRIP1	INTERGENIC
5	36766647	36767364	73203	0.214098	ENSSSCG00000023799	ENSSSCT00000028455		INTERGENIC
5	39759940	39760254	694053	0.346068	ENSSSCG00000000515	ENSSSCT00000000555	TRHDE	INTERGENIC
5	48164119	48164196	259587	0.228104	ENSSSCG00000000541	ENSSSCT00000000584	FAR2	INTERGENIC
5	52106455	52109185	120295	0.248589	ENSSSCG00000026969	ENSSSCT00000025989	KRAS	INTERGENIC
5	57003230	57003501	16196	0.255843	ENSSSCG00000000587	ENSSSCT00000000632	AEBP2	INTERGENIC
5	59407063	59407370	101578	0.297995	ENSSSCG00000000597	ENSSSCT00000000642	LMO3	INTERGENIC
5	63408982	63409278	19668	0.232343	ENSSSCG00000000622	ENSSSCT00000000668		INTERGENIC
5	77496261	77496571	11658	0.338717	ENSSSCG00000000795	ENSSSCT00000000862	ADAMTS20	INTERGENIC
5	77710714	77710989	16703	0.218771	ENSSSCG00000000798	ENSSSCT00000000865	TWF1	INTERGENIC
5	79468812	79469089	97392	0.320252	ENSSSCG00000030685	ENSSSCT00000030858	ARID2	INTERGENIC
5	83122849	83123129	104678	0.27849	ENSSSCG00000000838	ENSSSCT00000000911	SLC41A2	INTERGENIC
5	88407732	88408473	30698	0.298117	ENSSSCG00000000881	ENSSSCT00000000965		INTERGENIC
5	90402814	90403106	733264	0.235876	ENSSSCG00000000887	ENSSSCT00000000971		INTERGENIC
5	91166562	91166876	123994	0.312785	ENSSSCG00000000890	ENSSSCT00000000974		INTERGENIC
5	94354318	94354488	51974	0.260865	ENSSSCG00000000912	ENSSSCT00000000996	EEA1	INTERGENIC
5	98591743	98591862	153965	0.238422	ENSSSCG00000000922	ENSSSCT00000001007		INTERGENIC
5	103039876	103039930	428818	0.223311	ENSSSCG00000021240	ENSSSCT00000027423		INTERGENIC
5	108727388	108727719	403512	0.217365	ENSSSCG00000000953	ENSSSCT00000001042		INTERGENIC
6	5506059	5506360	141475	0.298117	ENSSSCG00000002684	ENSSSCT00000002977		INTERGENIC
6	5901401	5901697	77976	0.30911	ENSSSCG00000026558	ENSSSCT00000031996		INTERGENIC
6	8303594	8303891	622190	0.357088	ENSSSCG00000027458	ENSSSCT00000023115		INTERGENIC
6	11617235	11617536	251971	0.340626	ENSSSCG00000002702	ENSSSCT00000002996		INTERGENIC
6	11808272	11808354	61153	0.317543	ENSSSCG00000002702	ENSSSCT00000002996		INTERGENIC
6	14036143	14036432	8587	0.260015	ENSSSCG00000002737	ENSSSCT00000003033	CHST4	INTERGENIC
6	18258042	18258311	25918	0.295804	ENSSSCG00000021911	ENSSSCT00000022513		INTERGENIC
6	18747944	18748232	242375	0.245813	ENSSSCG00000002797	ENSSSCT00000003097		INTERGENIC
6	22599641	22599768	1091219	0.257486	ENSSSCG00000028630	ENSSSCT00000030434		INTERGENIC
6	24809320	24816805	266398	0.33957	ENSSSCG00000022457	ENSSSCT00000031848	NOL3	INTERGENIC
6	29971974	29972261	250220	0.273728	ENSSSCG00000002836	ENSSSCT00000003137	SALL1	INTERGENIC
6	31164701	31165003	249289	0.291499	ENSSSCG00000002841	ENSSSCT00000003142	N4BP1	INTERGENIC
6	31179586	31179883	234409	0.265586	ENSSSCG00000002841	ENSSSCT00000003142	N4BP1	INTERGENIC
6	37969270	37970417	22314	0.230054	ENSSSCG00000002860	ENSSSCT00000003161	PDCD5	INTERGENIC
6	41504218	41504531	30393	0.236974	ENSSSCG00000023195	ENSSSCT00000030901		INTERGENIC
6	63701010	63701305	5866	0.256434	ENSSSCG00000003391	ENSSSCT00000003762	CA6	INTERGENIC
6	65631596	65631659	32317	0.277881	ENSSSCG00000025667	ENSSSCT00000029474	FBXO2	INTERGENIC
6	67353954	67354261	43667	0.237137	ENSSSCG00000003453	ENSSSCT00000003834		INTERGENIC
6	70763270	70763585	54673	0.295085	ENSSSCG00000024062	ENSSSCT00000027644	ACTL8	INTERGENIC
6	83627919	83627992	2915	0.32733	ENSSSCG00000029181	ENSSSCT00000030588		INTERGENIC
6	95067353	95067649	231717	0.255123	ENSSSCG00000003687	ENSSSCT00000004085	EPB41L3	INTERGENIC
6	106664230	106665127	820502	0.301148	ENSSSCG00000003725	ENSSSCT00000004125		INTERGENIC
6	110505152	110505204	319761	0.251732	ENSSSCG00000003737	ENSSSCT00000004137		INTERGENIC
6	114761067	114761128	893240	0.247947	ENSSSCG00000003748	ENSSSCT00000004150	CELF4	INTERGENIC
6	117559714	117560418	387549	0.475835	ENSSSCG00000003749	ENSSSCT00000004151	PIK3C3	INTERGENIC
6	122792185	122796247	684231	0.217845	ENSSSCG00000003761	ENSSSCT00000004163	ADGRL2	INTERGENIC
6	131761469	131761739	186988	0.276968	ENSSSCG00000003788	ENSSSCT00000004191	PTGER3	INTERGENIC
6	132731404	132731898	119041	0.282719	ENSSSCG00000023754	ENSSSCT00000027842		INTERGENIC
6	133534113	133534419	42101	0.345756	ENSSSCG00000003794	ENSSSCT00000004199	RPE65	INTERGENIC
6	133683665	133683737	68588	0.213074	ENSSSCG00000003795	ENSSSCT00000004200	WLS	INTERGENIC
6	141679933	141679994	203244	0.253168	ENSSSCG00000003831	ENSSSCT00000032143	OMA1	INTERGENIC
6	144276750	144277045	587575	0.213947	ENSSSCG00000003839	ENSSSCT00000004251	PLPP3	INTERGENIC
6	149702170	149702435	382408	0.450829	ENSSSCG00000030552	ENSSSCT00000024195	DMRTA2	INTERGENIC
6	149720645	149720941	400883	0.46831	ENSSSCG00000030552	ENSSSCT00000024195	DMRTA2	INTERGENIC
6	153682758	153682814	45441	0.213791	ENSSSCG00000003921	ENSSSCT00000004336		INTERGENIC
7	3262145	3264643	108005	0.270159	ENSSSCG00000000997	ENSSSCT00000001087	PPP1R3G	INTERGENIC
7	6554054	6554556	501630	0.273728	ENSSSCG00000001035	ENSSSCT00000001128	OFCC1	INTERGENIC
7	11493140	11493431	575269	0.236974	ENSSSCG00000001061	ENSSSCT00000001155	JARID2	INTERGENIC
7	11532662	11540314	528386	0.229774	ENSSSCG00000001061	ENSSSCT00000001155	JARID2	INTERGENIC
7	12588098	12588425	124649	0.349411	ENSSSCG00000001063	ENSSSCT00000001158	MYLIP	INTERGENIC
7	12780545	12780766	67471	0.443769	ENSSSCG00000001063	ENSSSCT00000001158	MYLIP	INTERGENIC
7	19131727	19132036	474993	0.37262	ENSSSCG00000001083	ENSSSCT00000001178	HDGFL1	INTERGENIC
7	46792402	46792859	277644	0.390808	ENSSSCG00000001711	ENSSSCT00000001911		INTERGENIC
7	48126088	48126400	3043	0.323246	ENSSSCG00000021218	ENSSSCT00000025267	TDRD6	INTERGENIC
7	56326314	56327315	73591	0.273728	ENSSSCG00000001791	ENSSSCT00000002007	SAXO2	INTERGENIC
7	58593648	58593953	15366	0.25261	ENSSSCG00000001822	ENSSSCT00000031481	RCCD1	INTERGENIC
7	65746886	65747777	90530	0.242036	ENSSSCG00000001934	ENSSSCT00000002166	SEC23A	INTERGENIC
7	65828170	65828462	171814	0.219797	ENSSSCG00000001934	ENSSSCT00000002166	SEC23A	INTERGENIC
7	77593662	77593966	408533	0.356079	ENSSSCG00000024396	ENSSSCT00000031969	NOVA1	INTERGENIC
7	78924945	78925565	585303	0.222793	ENSSSCG00000001977	ENSSSCT00000002211	STXBP6	INTERGENIC
7	80617555	80617679	91785	0.232223	ENSSSCG00000002013	ENSSSCT00000002252	DHRS4	INTERGENIC
7	89545285	89545585	576662	0.225586	ENSSSCG00000002254	ENSSSCT00000002511	NR2F2	INTERGENIC
7	90292987	90293066	344288	0.296418	ENSSSCG00000022551	ENSSSCT00000026803		INTERGENIC
7	99045500	99045816	7739	0.228771	ENSSSCG00000002303	ENSSSCT00000002564		INTERGENIC
7	103901316	103901631	17102	0.335099	ENSSSCG00000002373	ENSSSCT00000002637	PROX2	INTERGENIC
7	107605052	107605177	336126	0.207911	ENSSSCG00000028942	ENSSSCT00000025256		INTERGENIC
7	114186314	114186365	170840	0.245813	ENSSSCG00000002418	ENSSSCT00000002687	FLRT2	INTERGENIC
7	115399692	115399781	1015978	0.23463	ENSSSCG00000027865	ENSSSCT00000023979	GALC	INTERGENIC
7	128349256	128349316	64034	0.265685	ENSSSCG00000020788	ENSSSCT00000027109		INTERGENIC
7	130221310	130221641	17008	0.273728	ENSSSCG00000002543	ENSSSCT00000002824		INTERGENIC
7	134491857	134492145	24521	0.321519	ENSSSCG00000002630	ENSSSCT00000002918	GCM1	INTERGENIC
8	12376105	12376399	11503	0.408318	ENSSSCG00000023604	ENSSSCT00000027356		INTERGENIC
8	16578336	16578484	332304	0.215948	ENSSSCG00000008753	ENSSSCT00000009577		INTERGENIC
8	17146257	17146547	18266	0.400171	ENSSSCG00000008755	ENSSSCT00000009579		INTERGENIC
8	18073522	18073640	779508	0.307798	ENSSSCG00000008754	ENSSSCT00000009578		INTERGENIC
8	21737015	21738733	662343	0.20878	ENSSSCG00000008762	ENSSSCT00000023243	STIM2	INTERGENIC
8	23137879	23137929	343893	0.208884	ENSSSCG00000008763	ENSSSCT00000009588		INTERGENIC
8	24801891	24802162	478849	0.272264	ENSSSCG00000008765	ENSSSCT00000009590	PCDH7	INTERGENIC
8	30827429	30827738	34250	0.378987	ENSSSCG00000027836	ENSSSCT00000029618		INTERGENIC
8	49462128	49462421	101094	0.277881	ENSSSCG00000008874	ENSSSCT00000009715	TMEM144	INTERGENIC
8	80973726	80973786	28682	0.247127	ENSSSCG00000009012	ENSSSCT00000009871	TMEM154	INTERGENIC
8	88334153	88334454	133550	0.223415	ENSSSCG00000009041	ENSSSCT00000009901		INTERGENIC
8	89232814	89233125	38483	0.218771	ENSSSCG00000009046	ENSSSCT00000035256	CH242-197H16.1	INTERGENIC
8	99425667	99425944	195239	0.224524	ENSSSCG00000027494	ENSSSCT00000029237		INTERGENIC
8	102237265	102237638	371249	0.244208	ENSSSCG00000027713	ENSSSCT00000025581		INTERGENIC
8	105181523	105184727	825699	0.217365	ENSSSCG00000025142	ENSSSCT00000029265		INTERGENIC
8	106924470	106924649	106086	0.212458	ENSSSCG00000009080	ENSSSCT00000009946		INTERGENIC
8	115220635	115220956	11992	0.222705	ENSSSCG00000009119	ENSSSCT00000009986	LARP7	INTERGENIC
8	123323656	123323888	49039	0.279751	ENSSSCG00000009153	ENSSSCT00000010023	DKK2	INTERGENIC
8	123343821	123344117	69204	0.288526	ENSSSCG00000009153	ENSSSCT00000010023	DKK2	INTERGENIC
8	130695858	130696145	101183	0.245813	ENSSSCG00000028420	ENSSSCT00000032198	EIF4E	INTERGENIC
8	133652099	133652419	223074	0.310233	ENSSSCG00000029621	ENSSSCT00000028459	BMPR1B	INTERGENIC
8	137807696	137808072	52397	0.221654	ENSSSCG00000029197	ENSSSCT00000031781		INTERGENIC
8	139254347	139254425	76130	0.252065	ENSSSCG00000009206	ENSSSCT00000010080	GPRIN3	INTERGENIC
8	139595704	139595758	78631	0.221733	ENSSSCG00000026196	ENSSSCT00000022397		INTERGENIC
8	141716270	141716566	132352	0.346899	ENSSSCG00000026655	ENSSSCT00000029989	PTPN13	INTERGENIC
8	145435443	145435722	192724	0.277424	ENSSSCG00000025466	ENSSSCT00000031641		INTERGENIC
8	147384908	147386855	23644	0.326489	ENSSSCG00000009257	ENSSSCT00000010137	GK2	INTERGENIC
9	6495758	6496038	5875	0.218771	ENSSSCG00000022336	ENSSSCT00000022363	OR52K2	INTERGENIC
9	11182699	11182982	50034	0.457722	ENSSSCG00000022902	ENSSSCT00000029886		INTERGENIC
9	17750701	17750985	1034433	0.414716	ENSSSCG00000014897	ENSSSCT00000016252	FAM181B	INTERGENIC
9	22958702	22959006	47970	0.230166	ENSSSCG00000014920	ENSSSCT00000016276	FZD4	INTERGENIC
9	22958713	22959017	47959	0.230166	ENSSSCG00000014920	ENSSSCT00000016276	FZD4	INTERGENIC
9	22970922	22971386	35590	0.300184	ENSSSCG00000014920	ENSSSCT00000016276	FZD4	INTERGENIC
9	24193499	24193855	76898	0.282719	ENSSSCG00000014924	ENSSSCT00000016280	CTSC	INTERGENIC
9	29685034	29685282	2763	0.298117	ENSSSCG00000014945	ENSSSCT00000016303		INTERGENIC
9	29801698	29802201	2396	0.317403	ENSSSCG00000014946	ENSSSCT00000016304	CEP295	INTERGENIC
9	34705906	34706285	382440	0.228813	ENSSSCG00000014975	ENSSSCT00000016337	CNTN5	INTERGENIC
9	34815233	34815516	273209	0.476951	ENSSSCG00000014975	ENSSSCT00000016337	CNTN5	INTERGENIC
9	35007753	35008534	80191	0.373746	ENSSSCG00000014975	ENSSSCT00000016337	CNTN5	INTERGENIC
9	35626800	35627100	300531	0.243487	ENSSSCG00000014976	ENSSSCT00000016338	ARHGAP42	INTERGENIC
9	36368413	36369046	4274	0.299451	ENSSSCG00000024022	ENSSSCT00000024893	TRPC6	INTERGENIC
9	38963988	38964235	219449	0.249588	ENSSSCG00000014996	ENSSSCT00000016360	CASP12	INTERGENIC
9	43689135	43689413	172073	0.291354	ENSSSCG00000015016	ENSSSCT00000016380	POU2AF1	INTERGENIC
9	45918192	45918875	35113	0.2084	ENSSSCG00000015048	ENSSSCT00000016414	DRD2	INTERGENIC
9	48277130	48277429	540323	0.312993	ENSSSCG00000015063	ENSSSCT00000016429		INTERGENIC
9	50475179	50475493	33566	0.287836	ENSSSCG00000015086	ENSSSCT00000016452	TMPRSS4	INTERGENIC
9	56616231	56616503	14596	0.258355	ENSSSCG00000027040	ENSSSCT00000022981		INTERGENIC
9	56616239	56616510	14589	0.258355	ENSSSCG00000027040	ENSSSCT00000022981		INTERGENIC
9	61244637	61244961	263931	0.26438	ENSSSCG00000015235	ENSSSCT00000016601	ETS1	INTERGENIC
9	63489822	63489889	91692	0.237147	ENSSSCG00000015250	ENSSSCT00000016619	ADAMTS15	INTERGENIC
9	76017195	76017487	95799	0.275969	ENSSSCG00000015300	ENSSSCT00000016671	ZNF804B	INTERGENIC
9	82279373	82279666	26643	0.236543	ENSSSCG00000023414	ENSSSCT00000027564		INTERGENIC
9	83913787	83913908	73500	0.248724	ENSSSCG00000015337	ENSSSCT00000016710		INTERGENIC
9	86121524	86121834	78053	0.273592	ENSSSCG00000015346	ENSSSCT00000016719		INTERGENIC
9	86430128	86431949	175834	0.380147	ENSSSCG00000015348	ENSSSCT00000016722	NXPH1	INTERGENIC
9	86551435	86552006	55777	0.211657	ENSSSCG00000015348	ENSSSCT00000016722	NXPH1	INTERGENIC
9	93208422	93208934	98721	0.236185	ENSSSCG00000015356	ENSSSCT00000016731		INTERGENIC
9	114591503	114591837	100793	0.293493	ENSSSCG00000022750	ENSSSCT00000027257		INTERGENIC
9	115129863	115129929	241042	0.221654	ENSSSCG00000015427	ENSSSCT00000016806	ORC5	INTERGENIC
9	121244074	121244383	49456	0.281735	ENSSSCG00000015458	ENSSSCT00000016840		INTERGENIC
9	122236009	122236072	258528	0.273728	ENSSSCG00000021864	ENSSSCT00000029646		INTERGENIC
9	124640891	124641173	23543	0.410892	ENSSSCG00000015465	ENSSSCT00000016847		INTERGENIC
9	133420560	133420631	8842	0.220472	ENSSSCG00000015530	ENSSSCT00000016918		INTERGENIC
9	136390444	136390803	23043	0.206898	ENSSSCG00000015552	ENSSSCT00000016942	DHX9	INTERGENIC
9	146068890	146069186	18860	0.352352	ENSSSCG00000015610	ENSSSCT00000017004	SYT14	INTERGENIC
9	146859216	146859503	194998	0.209412	ENSSSCG00000015620	ENSSSCT00000017014		INTERGENIC
9	147081776	147082093	27275	0.223415	ENSSSCG00000015620	ENSSSCT00000017014		INTERGENIC
9	148996609	148997879	186337	0.213888	ENSSSCG00000015625	ENSSSCT00000017019		INTERGENIC
9	152739490	152739659	294476	0.26791	ENSSSCG00000029423	ENSSSCT00000031277		INTERGENIC
10	6454719	6454852	1220886	0.30299	ENSSSCG00000010811	ENSSSCT00000011827		INTERGENIC
10	10579240	10579532	132354	0.335437	ENSSSCG00000010816	ENSSSCT00000033732	TGFB2	INTERGENIC
10	18985203	18985274	292336	0.210819	ENSSSCG00000030502	ENSSSCT00000027065		INTERGENIC
10	32630909	32631306	406875	0.273728	ENSSSCG00000010952	ENSSSCT00000011987	ZCCHC6	INTERGENIC
10	32838966	32839291	198890	0.258103	ENSSSCG00000010952	ENSSSCT00000011987	ZCCHC6	INTERGENIC
10	35980284	35980581	122823	0.237836	ENSSSCG00000010964	ENSSSCT00000012001		INTERGENIC
10	36067283	36070926	32478	0.224482	ENSSSCG00000010964	ENSSSCT00000012001		INTERGENIC
10	39693633	39693900	740366	0.223311	ENSSSCG00000021915	ENSSSCT00000023122		INTERGENIC
10	40815808	40818304	381542	0.265685	ENSSSCG00000021915	ENSSSCT00000023122		INTERGENIC
10	41290016	41290072	855750	0.294621	ENSSSCG00000021915	ENSSSCT00000023122		INTERGENIC
10	41353942	41354384	919676	0.207697	ENSSSCG00000021915	ENSSSCT00000023122		INTERGENIC
10	42744761	42745036	383239	0.313227	ENSSSCG00000030639	ENSSSCT00000032510		INTERGENIC
10	46482749	46483076	198477	0.217365	ENSSSCG00000011025	ENSSSCT00000012067		INTERGENIC
10	51696352	51696646	28522	0.223842	ENSSSCG00000011053	ENSSSCT00000012097	CDNF	INTERGENIC
10	55561531	55562343	141992	0.432447	ENSSSCG00000011071	ENSSSCT00000012115	THNSL1	INTERGENIC
10	60415081	60415378	107447	0.214271	ENSSSCG00000029563	ENSSSCT00000024374		INTERGENIC
10	72956996	72957404	34841	0.404222	ENSSSCG00000028828	ENSSSCT00000030657	KLF6	INTERGENIC
10	72957690	72957869	34376	0.404222	ENSSSCG00000028828	ENSSSCT00000030657	KLF6	INTERGENIC
11	1464450	1464768	85296	0.237147	ENSSSCG00000021976	ENSSSCT00000024826	SACS	INTERGENIC
11	7081030	7081113	44420	0.217365	ENSSSCG00000009327	ENSSSCT00000010221		INTERGENIC
11	11431383	11432462	6994	0.280652	ENSSSCG00000009350	ENSSSCT00000010247		INTERGENIC
11	16998410	16998655	78847	0.379223	ENSSSCG00000009387	ENSSSCT00000010285	DLEU7	INTERGENIC
11	35874297	35875044	884787	0.246709	ENSSSCG00000009449	ENSSSCT00000010359		INTERGENIC
11	36942404	36943189	1193274	0.433668	ENSSSCG00000024171	ENSSSCT00000026670		INTERGENIC
11	40035254	40035317	1281583	0.305363	ENSSSCG00000027200	ENSSSCT00000028753		INTERGENIC
11	40373890	40373952	1620219	0.274331	ENSSSCG00000027200	ENSSSCT00000028753		INTERGENIC
11	47386517	47389434	296604	0.318926	ENSSSCG00000020937	ENSSSCT00000030195		INTERGENIC
11	55235026	55235124	186098	0.208884	ENSSSCG00000025334	ENSSSCT00000022408		INTERGENIC
11	56027381	56027663	119176	0.206687	ENSSSCG00000009479	ENSSSCT00000010394	RBM26	INTERGENIC
11	58094635	58094714	1149867	0.254576	ENSSSCG00000009482	ENSSSCT00000010397	SPRY2	INTERGENIC
11	58914505	58914778	1254058	0.265643	ENSSSCG00000009485	ENSSSCT00000010400	SLITRK1	INTERGENIC
11	58953867	58953975	1214861	0.217365	ENSSSCG00000009485	ENSSSCT00000010400	SLITRK1	INTERGENIC
11	58966820	58974162	1194674	0.297747	ENSSSCG00000009485	ENSSSCT00000010400	SLITRK1	INTERGENIC
11	59005084	59005949	1162887	0.333566	ENSSSCG00000009485	ENSSSCT00000010400	SLITRK1	INTERGENIC
11	59250627	59250920	917916	0.335377	ENSSSCG00000009485	ENSSSCT00000010400	SLITRK1	INTERGENIC
11	60612004	60612300	443168	0.291038	ENSSSCG00000009485	ENSSSCT00000010400	SLITRK1	INTERGENIC
11	65616407	65616740	1954473	0.224319	ENSSSCG00000009488	ENSSSCT00000010403	SLITRK5	INTERGENIC
11	65651457	65651526	1989523	0.4638	ENSSSCG00000009488	ENSSSCT00000010403	SLITRK5	INTERGENIC
11	67545760	67546443	2065427	0.338522	ENSSSCG00000009489	ENSSSCT00000010404		INTERGENIC
11	68323699	68323750	1288120	0.249588	ENSSSCG00000009489	ENSSSCT00000010404		INTERGENIC
11	69792605	69792736	67071	0.217599	ENSSSCG00000009492	ENSSSCT00000010408	GPR180	INTERGENIC
11	73249600	73249955	57409	0.322597	ENSSSCG00000009504	ENSSSCT00000010421		INTERGENIC
11	74243802	74244379	105673	0.266994	ENSSSCG00000009509	ENSSSCT00000010426	IPO5	INTERGENIC
11	76217211	76217499	37242	0.228975	ENSSSCG00000024542	ENSSSCT00000029789		INTERGENIC
11	82917281	82917365	7783	0.212458	ENSSSCG00000009539	ENSSSCT00000010457		INTERGENIC
11	82946207	82946414	9789	0.244349	ENSSSCG00000009540	ENSSSCT00000010458	LIG4	INTERGENIC
11	84680119	84680375	22958	0.278821	ENSSSCG00000022719	ENSSSCT00000026731	RAB20	INTERGENIC
12	20496675	20496987	4164	0.501934	ENSSSCG00000017400	ENSSSCT00000018940	NAGLU	INTERGENIC
12	21606185	21607191	34677	0.397799	ENSSSCG00000025789	ENSSSCT00000019000		INTERGENIC
12	21838240	21839112	7307	0.246746	ENSSSCG00000028522	ENSSSCT00000028214	KRT10	INTERGENIC
12	24145607	24145913	883	0.536603	ENSSSCG00000017527	ENSSSCT00000019081	SKAP1	INTERGENIC
12	36689417	36689628	19019	0.338717	ENSSSCG00000017665	ENSSSCT00000019229	DHX40	INTERGENIC
12	38384199	38384322	45992	0.346113	ENSSSCG00000027060	ENSSSCT00000031698	TBX2	INTERGENIC
12	42947402	42947471	428414	0.342396	ENSSSCG00000030066	ENSSSCT00000024197		INTERGENIC
12	44334521	44334828	27724	0.314244	ENSSSCG00000017732	ENSSSCT00000019299	ZNF207	INTERGENIC
12	45614647	45614740	72106	0.270362	ENSSSCG00000017752	ENSSSCT00000019321	WSB1	INTERGENIC
12	57067616	57067942	244947	0.304451	ENSSSCG00000017993	ENSSSCT00000019582		INTERGENIC
13	4348834	4349126	23973	0.220926	ENSSSCG00000029811	ENSSSCT00000031920	PLCL2	INTERGENIC
13	7658109	7659655	68500	0.212458	ENSSSCG00000011205	ENSSSCT00000012271	EFHB	INTERGENIC
13	8189540	8189864	27817	0.346453	ENSSSCG00000011206	ENSSSCT00000012272		INTERGENIC
13	8193037	8193309	31314	0.459315	ENSSSCG00000011206	ENSSSCT00000012272		INTERGENIC
13	8948387	8948439	786664	0.242036	ENSSSCG00000011206	ENSSSCT00000012272		INTERGENIC
13	26263917	26264227	9083	0.281735	ENSSSCG00000025846	ENSSSCT00000027587	CCR8	INTERGENIC
13	29052505	29052835	45608	0.28667	ENSSSCG00000011292	ENSSSCT00000012362	ZNF662	INTERGENIC
13	45131585	45131716	169179	0.206948	ENSSSCG00000021530	ENSSSCT00000025401		INTERGENIC
13	47296699	47296985	255405	0.365797	ENSSSCG00000024705	ENSSSCT00000030267		INTERGENIC
13	49375292	49376241	3522	0.217365	ENSSSCG00000027617	ENSSSCT00000023657	SYNPR	INTERGENIC
13	49658471	49658948	9233	0.372017	ENSSSCG00000011492	ENSSSCT00000012575	SNTN	INTERGENIC
13	71054045	71054358	464028	0.306609	ENSSSCG00000023891	ENSSSCT00000031304	GRM7	INTERGENIC
13	85387122	85387184	33525	0.302971	ENSSSCG00000021508	ENSSSCT00000023130	SLC35G2	INTERGENIC
13	89592668	89593876	15779	0.221654	ENSSSCG00000011669	ENSSSCT00000012774	SLC25A36	INTERGENIC
13	90735382	90735668	103110	0.414602	ENSSSCG00000011677	ENSSSCT00000012783	GK5	INTERGENIC
13	95415502	95415896	15048	0.2739	ENSSSCG00000011692	ENSSSCT00000012800	ZIC1	INTERGENIC
13	95849676	95849874	414168	0.270362	ENSSSCG00000011693	ENSSSCT00000012801	ZIC4	INTERGENIC
13	101941717	101941880	262909	0.297478	ENSSSCG00000024205	ENSSSCT00000030324	ARHGEF26	INTERGENIC
13	106581864	106581949	95217	0.295085	ENSSSCG00000020919	ENSSSCT00000028627	MLF1	INTERGENIC
13	111864025	111892980	916738	0.378264	ENSSSCG00000011735	ENSSSCT00000012846	SI	INTERGENIC
13	120262520	120262681	209665	0.248653	ENSSSCG00000011755	ENSSSCT00000012866	NCEH1	INTERGENIC
13	124172930	124173211	117776	0.315102	ENSSSCG00000011760	ENSSSCT00000012871	TBL1XR1	INTERGENIC
13	125519587	125519904	618495	0.217582	ENSSSCG00000011761	ENSSSCT00000012872		INTERGENIC
13	131544044	131544343	870	0.236783	ENSSSCG00000028856	ENSSSCT00000027528	ABCF3	INTERGENIC
13	132019574	132019849	64339	0.221654	ENSSSCG00000026516	ENSSSCT00000023583	EPHB3	INTERGENIC
13	139943447	139943796	17839	0.326199	ENSSSCG00000026260	ENSSSCT00000031000	ATP13A5	INTERGENIC
13	142163107	142163387	26788	0.260216	ENSSSCG00000011832	ENSSSCT00000012944		INTERGENIC
13	142165853	142166391	29534	0.25513	ENSSSCG00000011832	ENSSSCT00000012944		INTERGENIC
13	163312913	163313008	267140	0.249588	ENSSSCG00000011946	ENSSSCT00000034028	ALCAM	INTERGENIC
13	170462075	170462378	38928	0.249588	ENSSSCG00000027041	ENSSSCT00000029104		INTERGENIC
13	185685926	185686204	833870	0.266744	ENSSSCG00000012001	ENSSSCT00000013132		INTERGENIC
13	192819332	192820266	151529	0.257737	ENSSSCG00000012018	ENSSSCT00000013149	CHODL	INTERGENIC
13	193792492	193792802	651279	0.249016	ENSSSCG00000012019	ENSSSCT00000013150	TMPRSS15	INTERGENIC
13	202507287	202507608	7299	0.346068	ENSSSCG00000029623	ENSSSCT00000012679		INTERGENIC
13	209440652	209440932	299528	0.240904	ENSSSCG00000028883	ENSSSCT00000026968	SETD4	INTERGENIC
14	4134691	4134970	18673	0.232381	ENSSSCG00000009596	ENSSSCT00000010518		INTERGENIC
14	19987406	19988774	1079061	0.221992	ENSSSCG00000009708	ENSSSCT00000010644	AADAT	INTERGENIC
14	20624554	20624853	442982	0.219797	ENSSSCG00000009708	ENSSSCT00000010644	AADAT	INTERGENIC
14	23580488	23580810	158232	0.211657	ENSSSCG00000009723	ENSSSCT00000010661	ZNF268	INTERGENIC
14	23707116	23707380	31662	0.207885	ENSSSCG00000009723	ENSSSCT00000010661	ZNF268	INTERGENIC
14	44927178	44927480	36760	0.216091	ENSSSCG00000009947	ENSSSCT00000010899	CMKLR1	INTERGENIC
14	48943165	48943276	73374	0.28435	ENSSSCG00000030996	ENSSSCT00000035419		INTERGENIC
14	48956345	48956667	59983	0.245688	ENSSSCG00000030996	ENSSSCT00000035419		INTERGENIC
14	60823533	60823844	12442	0.291001	ENSSSCG00000010161	ENSSSCT00000011126	COA6	INTERGENIC
14	63046332	63046902	167022	0.336045	ENSSSCG00000024955	ENSSSCT00000023966		INTERGENIC
14	73567637	73568472	1025530	0.384563	ENSSSCG00000028393	ENSSSCT00000025480		INTERGENIC
14	73689274	73689560	1147167	0.212458	ENSSSCG00000028393	ENSSSCT00000025480		INTERGENIC
14	75162121	75162436	5373	0.213203	ENSSSCG00000010230	ENSSSCT00000011196		INTERGENIC
14	84561174	84561613	535959	0.291422	ENSSSCG00000010322	ENSSSCT00000011299	ZNF503	INTERGENIC
14	84837183	84837570	811968	0.419041	ENSSSCG00000010322	ENSSSCT00000011299	ZNF503	INTERGENIC
14	91973289	91973557	216806	0.277618	ENSSSCG00000010345	ENSSSCT00000011325	GHITM	INTERGENIC
14	95736686	95736983	27367	0.295085	ENSSSCG00000010369	ENSSSCT00000011351		INTERGENIC
14	99792611	99792901	149268	0.244785	ENSSSCG00000025787	ENSSSCT00000011396		INTERGENIC
14	101475753	101478051	690096	0.249016	ENSSSCG00000021978	ENSSSCT00000023605	RPL37A	INTERGENIC
14	104293934	104295663	106152	0.322597	ENSSSCG00000010426	ENSSSCT00000011410	PCDH15	INTERGENIC
14	105666426	105666707	448264	0.264087	ENSSSCG00000010428	ENSSSCT00000011413	DKK1	INTERGENIC
14	109606180	109606474	18074	0.272114	ENSSSCG00000023141	ENSSSCT00000026367		INTERGENIC
14	114682467	114682754	5218	0.301943	ENSSSCG00000010477	ENSSSCT00000011465	CEP55	INTERGENIC
14	123535149	123535445	656	0.221654	ENSSSCG00000010588	ENSSSCT00000011581		INTERGENIC
14	124643196	124643502	122670	0.229952	ENSSSCG00000010605	ENSSSCT00000011601	STN1	INTERGENIC
14	125937218	125937352	83744	0.219772	ENSSSCG00000010617	ENSSSCT00000011613	SORCS3	INTERGENIC
14	125955726	125955992	65104	0.227261	ENSSSCG00000010617	ENSSSCT00000011613	SORCS3	INTERGENIC
14	132176112	132176398	56010	0.246219	ENSSSCG00000010627	ENSSSCT00000011623	PDCD4	INTERGENIC
14	132418715	132418777	14821	0.435051	ENSSSCG00000010629	ENSSSCT00000011625	ADRA2A	INTERGENIC
14	139148567	139148881	96698	0.275335	ENSSSCG00000010671	ENSSSCT00000011672	EMX2	INTERGENIC
14	140058385	140059828	73993	0.325349	ENSSSCG00000024110	ENSSSCT00000011676		INTERGENIC
14	142598726	142599687	32709	0.212352	ENSSSCG00000010698	ENSSSCT00000036109		INTERGENIC
15	2465944	2466242	9151	0.341785	ENSSSCG00000015677	ENSSSCT00000017076	LYPD6B	INTERGENIC
15	13757073	13757320	823769	0.250533	ENSSSCG00000015681	ENSSSCT00000017081		INTERGENIC
15	25678723	25678781	439665	0.357803	ENSSSCG00000015711	ENSSSCT00000017111	DPP10	INTERGENIC
15	25754380	25754647	515322	0.425777	ENSSSCG00000015711	ENSSSCT00000017111	DPP10	INTERGENIC
15	26624762	26625235	180462	0.264806	ENSSSCG00000015712	ENSSSCT00000017112	DDX18	INTERGENIC
15	36839123	36839420	192567	0.230833	ENSSSCG00000025455	ENSSSCT00000031440	RALB	INTERGENIC
15	42958697	42959064	54830	0.208884	ENSSSCG00000015755	ENSSSCT00000017156	AGPAT5	INTERGENIC
15	44565399	44565709	69240	0.262291	ENSSSCG00000015769	ENSSSCT00000017170	SPCS3	INTERGENIC
15	48689532	48689721	1877991	0.254808	ENSSSCG00000015773	ENSSSCT00000017174		INTERGENIC
15	53664107	53664386	106896	0.207911	ENSSSCG00000015803	ENSSSCT00000017210		INTERGENIC
15	54802179	54802330	12113	0.248747	ENSSSCG00000022603	ENSSSCT00000026371		INTERGENIC
15	57860813	57861135	299148	0.266158	ENSSSCG00000015830	ENSSSCT00000017238	UNC5D	INTERGENIC
15	58231649	58231943	669984	0.212352	ENSSSCG00000015830	ENSSSCT00000017238	UNC5D	INTERGENIC
15	58270070	58272533	708405	0.399941	ENSSSCG00000015830	ENSSSCT00000017238	UNC5D	INTERGENIC
15	62261537	62261848	9105	0.228534	ENSSSCG00000015847	ENSSSCT00000017255	MBOAT4	INTERGENIC
15	62667410	62667712	238317	0.213074	ENSSSCG00000015850	ENSSSCT00000017258	DUSP4	INTERGENIC
15	65016810	65017099	639765	0.278684	ENSSSCG00000022197	ENSSSCT00000030886	HS6ST1	INTERGENIC
15	69155366	69155423	92592	0.363143	ENSSSCG00000023896	ENSSSCT00000027912		INTERGENIC
15	74326373	74326698	80926	0.455908	ENSSSCG00000015886	ENSSSCT00000017298		INTERGENIC
15	83276426	83278159	25631	0.221654	ENSSSCG00000015918	ENSSSCT00000017334	B3GALT1	INTERGENIC
15	87015882	87016157	16818	0.295085	ENSSSCG00000025049	ENSSSCT00000032489	CYBRD1	INTERGENIC
15	107484956	107485252	136435	0.269426	ENSSSCG00000016061	ENSSSCT00000017486		INTERGENIC
15	117811461	117811767	10660	0.248473	ENSSSCG00000016115	ENSSSCT00000017546	ICA1L	INTERGENIC
15	119984956	119985240	3499	0.312346	ENSSSCG00000016123	ENSSSCT00000017554		INTERGENIC
15	121818160	121818456	73973	0.270403	ENSSSCG00000029998	ENSSSCT00000031970	KLF7	INTERGENIC
15	123503106	123503399	76622	0.446605	ENSSSCG00000023447	ENSSSCT00000026334		INTERGENIC
15	125879624	125879810	86831	0.217365	ENSSSCG00000021295	ENSSSCT00000027992		INTERGENIC
15	127773700	127773991	33395	0.280478	ENSSSCG00000016164	ENSSSCT00000017599	IKZF2	INTERGENIC
15	128153606	128155822	122272	0.249588	ENSSSCG00000016166	ENSSSCT00000017601		INTERGENIC
15	129769597	129769891	22957	0.295472	ENSSSCG00000016172	ENSSSCT00000017607		INTERGENIC
15	132855074	132855366	255523	0.226501	ENSSSCG00000027669	ENSSSCT00000024203		INTERGENIC
15	150690964	150691253	55877	0.208884	ENSSSCG00000016321	ENSSSCT00000017774		INTERGENIC
16	2665869	2666936	1169295	0.221654	ENSSSCG00000029792	ENSSSCT00000024898		INTERGENIC
16	4275416	4275495	53025	0.301688	ENSSSCG00000016781	ENSSSCT00000018268		INTERGENIC
16	5513665	5513880	70036	0.246893	ENSSSCG00000028239	ENSSSCT00000025512	FBXL7	INTERGENIC
16	6605662	6605942	112980	0.357502	ENSSSCG00000016794	ENSSSCT00000018282	MYO10	INTERGENIC
16	7283046	7283356	453689	0.222879	ENSSSCG00000016795	ENSSSCT00000018284		INTERGENIC
16	7413221	7413522	583864	0.254808	ENSSSCG00000016795	ENSSSCT00000018284		INTERGENIC
16	7428326	7428605	598969	0.270329	ENSSSCG00000016795	ENSSSCT00000018284		INTERGENIC
16	8445451	8445730	431945	0.268214	ENSSSCG00000026842	ENSSSCT00000028892	CDH18	INTERGENIC
16	9659795	9660110	613405	0.411214	ENSSSCG00000028579	ENSSSCT00000028856		INTERGENIC
16	10961297	10961589	19671	0.207586	ENSSSCG00000016799	ENSSSCT00000018288	CDH12	INTERGENIC
16	19774203	19774257	341878	0.298117	ENSSSCG00000023083	ENSSSCT00000029135		INTERGENIC
16	20973956	20974243	133375	0.246219	ENSSSCG00000016824	ENSSSCT00000018317	RAI14	INTERGENIC
16	21080160	21080463	27155	0.211243	ENSSSCG00000016824	ENSSSCT00000018317	RAI14	INTERGENIC
16	23223553	23223809	170068	0.240904	ENSSSCG00000016842	ENSSSCT00000018339	NIPBL	INTERGENIC
16	25634286	25634355	12904	0.218181	ENSSSCG00000016855	ENSSSCT00000035208	FYB	INTERGENIC
16	31390966	31391233	66803	0.4256	ENSSSCG00000026527	ENSSSCT00000028722		INTERGENIC
16	35006531	35006645	43388	0.276804	ENSSSCG00000016893	ENSSSCT00000027840	NDUFS4	INTERGENIC
16	44449154	44449335	206850	0.306561	ENSSSCG00000016938	ENSSSCT00000018446		INTERGENIC
16	45730738	45732279	57239	0.270362	ENSSSCG00000016941	ENSSSCT00000018449	RNF180	INTERGENIC
16	60789149	60789424	262221	0.299504	ENSSSCG00000017018	ENSSSCT00000018530	TENM2	INTERGENIC
16	69902352	69902631	61585	0.2735	ENSSSCG00000017044	ENSSSCT00000018557	IL12B	INTERGENIC
17	5447685	5447994	38713	0.245839	ENSSSCG00000006984	ENSSSCT00000007649		INTERGENIC
17	7198784	7199063	797590	0.268044	ENSSSCG00000006996	ENSSSCT00000007661	FRG1	INTERGENIC
17	20469227	20469514	101765	0.270086	ENSSSCG00000007058	ENSSSCT00000007729	PLCB4	INTERGENIC
17	22362007	22362125	257501	0.209801	ENSSSCG00000007067	ENSSSCT00000007738	JAG1	INTERGENIC
17	33892947	33893259	163365	0.40186	ENSSSCG00000007114	ENSSSCT00000007786	FOXA2	INTERGENIC
17	42545631	42545764	7494	0.245813	ENSSSCG00000025566	ENSSSCT00000024734		INTERGENIC
17	50214337	50214674	499360	0.251913	ENSSSCG00000027279	ENSSSCT00000029823		INTERGENIC
17	52901824	52902125	10275	0.226739	ENSSSCG00000023368	ENSSSCT00000023791		INTERGENIC
17	63922234	63922538	57524	0.280895	ENSSSCG00000007491	ENSSSCT00000008200	MC3R	INTERGENIC
17	63946602	63949117	30945	0.436803	ENSSSCG00000007491	ENSSSCT00000008200	MC3R	INTERGENIC
18	5101171	5101436	146090	0.329997	ENSSSCG00000016426	ENSSSCT00000017887		INTERGENIC
18	5101187	5101452	146106	0.329997	ENSSSCG00000016426	ENSSSCT00000017887		INTERGENIC
18	15622011	15622309	6925	0.314244	ENSSSCG00000016540	ENSSSCT00000018010		INTERGENIC
18	16722038	16722351	189298	0.271588	ENSSSCG00000016544	ENSSSCT00000018014		INTERGENIC
18	24636627	24636696	44579	0.208884	ENSSSCG00000016599	ENSSSCT00000018072	GPR37	INTERGENIC
18	25058839	25060364	68337	0.25337	ENSSSCG00000016600	ENSSSCT00000018073	TMEM229A	INTERGENIC
18	25267841	25267919	10483	0.223526	ENSSSCG00000016603	ENSSSCT00000018076		INTERGENIC
18	33622951	33623013	106386	0.330851	ENSSSCG00000016639	ENSSSCT00000018117	FOXP2	INTERGENIC
18	42914172	42914386	24928	0.370073	ENSSSCG00000016664	ENSSSCT00000018143	NPSR1	INTERGENIC
18	50670753	50670867	63476	0.217365	ENSSSCG00000023695	ENSSSCT00000026237		INTERGENIC
18	54075057	54075291	380768	0.217365	ENSSSCG00000016725	ENSSSCT00000018206	TNS3	INTERGENIC
18	55290707	55290817	3671	0.232871	ENSSSCG00000016737	ENSSSCT00000018219	PPIA	INTERGENIC
18	58170647	58170955	172789	0.213154	ENSSSCG00000021865	ENSSSCT00000026111	INHBA	INTERGENIC
18	59363997	59364368	193437	0.398482	ENSSSCG00000020787	ENSSSCT00000028305		INTERGENIC
18	59368802	59369086	188719	0.245265	ENSSSCG00000020787	ENSSSCT00000028305		INTERGENIC
18	60131863	60132050	159852	0.245813	ENSSSCG00000024471	ENSSSCT00000026134		INTERGENIC
