# Supplementary material for: Genome-wide analysis of structural variants reveals genetic differences in Chinese pigs
Source: PLoS One. 2017 Oct 24;12(10):e0186721. doi: 10.1371/journal.pone.0186721 (PMC5655481; doi:10.1371/journal.pone.0186721)
Supplement: S10 Table — (XLSX) [file pone.0186721.s025.xlsx]

## Sheet: S10 Table
S10 Table. GO enrichment of genes that are identified in the TPG vs. DPG comparison to be potentially affected by the top 5% of significantly differentiated deletion sites.
GO ID	GO term	Gene number	P value
GO:0055123	Digestive system development	9	0.00017
GO:0051094	Positive regulation of developmental process	30	0.00037
GO:0007399	Nervous system development	45	0.00062
GO:0048705	Skeletal system morphogenesis	9	0.00889
GO:0050804	Regulation of synaptic transmission	5	0.04522
GO:0002520	Immune system development	20	0.02393
GO:0046879	Hormone secretion	8	0.02427
GO:0048608	Reproductive structure development	11	0.02727
GO:0070848	Response to growth factor	11	0.04836
