# Supplementary material for: Genome-wide analysis of structural variants reveals genetic differences in Chinese pigs
Source: PLoS One. 2017 Oct 24;12(10):e0186721. doi: 10.1371/journal.pone.0186721 (PMC5655481; doi:10.1371/journal.pone.0186721)
Supplement: S11 Table — (XLSX) [file pone.0186721.s026.xlsx]

## Sheet: S11 Table
S11 Table. Location of the top 5% of significant deletion sites of SCPG vs. NCPG.
Chromosome	Start position	End position	Distance to TSS	Fst	Gene ID	Transcript ID	Gene name	Region
1	241455619	241455784	-	0.452496	ENSSSCG00000005203	ENSSSCT00000036478	IL33	CDS
2	59157825	59157971	-	0.422791	ENSSSCG00000013902	ENSSSCT00000015188		CDS
13	86571269	86571582	-	0.422572	ENSSSCG00000027467	ENSSSCT00000027665	DZIP1L	CDS
1	40872372	40872570	-	0.525661	ENSSSCG00000004222	ENSSSCT00000027938	NCOA7	INTRON
1	59695646	59695947	-	0.450177	ENSSSCG00000004289	ENSSSCT00000004742	CEP162	INTRON
1	64140583	64140862	-	0.468263	ENSSSCG00000004317	ENSSSCT00000004773	UBE2J1	INTRON
1	80883370	80883464	-	0.415796	ENSSSCG00000004368	ENSSSCT00000004829		INTRON
1	93219232	93219522	-	0.479361	ENSSSCG00000029129	ENSSSCT00000029460	RWDD2A	INTRON
1	93403271	93403643	-	0.497224	ENSSSCG00000004457	ENSSSCT00000035912	DOPEY1	INTRON
1	97353608	97353744	-	0.396043	ENSSSCG00000004469	ENSSSCT00000004936	LCA5	INTRON
1	105932265	105936407	-	0.39629	ENSSSCG00000004498	ENSSSCT00000004969	HAUS1	INTRON
1	110364414	110364486	-	0.437845	ENSSSCG00000004522	ENSSSCT00000004994	ME2	INTRON
1	119706077	119708284	-	0.396043	ENSSSCG00000029654	ENSSSCT00000028774		INTRON
1	140896020	140896319	-	0.42138	ENSSSCG00000004671	ENSSSCT00000005157	SPATA5L1	INTRON
1	199857851	199858144	-	0.490321	ENSSSCG00000005004	ENSSSCT00000005520	LRR1	INTRON
1	216619886	216620583	-	0.411128	ENSSSCG00000026382	ENSSSCT00000032151		INTRON
1	218571803	218572084	-	0.612579	ENSSSCG00000005125	ENSSSCT00000005650	LRRC19	INTRON
1	218579902	218580215	-	0.612579	ENSSSCG00000005125	ENSSSCT00000005650	LRRC19	INTRON
1	270364376	270364671	-	0.552186	ENSSSCG00000005389	ENSSSCT00000005932	TEX10	INTRON
1	270468844	270469233	-	0.626023	ENSSSCG00000005389	ENSSSCT00000005932	TEX10	INTRON
1	302061003	302061064	-	0.410829	ENSSSCG00000005617	ENSSSCT00000006177	STXBP1	INTRON
1	305089037	305089341	-	0.555672	ENSSSCG00000005711	ENSSSCT00000006280	NUP214	INTRON
2	16774788	16775087	-	0.422365	ENSSSCG00000013246	ENSSSCT00000014466		INTRON
2	93500101	93502922	-	0.704367	ENSSSCG00000014135	ENSSSCT00000015439	XRCC4	INTRON
2	106472801	106472866	-	0.403576	ENSSSCG00000014168	ENSSSCT00000015477	ELL2	INTRON
2	112066084	112066409	-	0.742341	ENSSSCG00000014183	ENSSSCT00000015496	SLCO6A1	INTRON
2	112472810	112473109	-	0.529173	ENSSSCG00000014184	ENSSSCT00000015497	PAM	INTRON
2	112608636	112608748	-	0.414455	ENSSSCG00000025287	ENSSSCT00000024159	GIN1	INTRON
2	121498333	121498636	-	0.423803	ENSSSCG00000026230	ENSSSCT00000032409		INTRON
2	121540312	121540563	-	0.484493	ENSSSCG00000014207	ENSSSCT00000015525		INTRON
2	136374175	136374459	-	0.479361	ENSSSCG00000014255	ENSSSCT00000015576	SLC12A2	INTRON
2	148337395	148337695	-	0.394297	ENSSSCG00000014376	ENSSSCT00000015706	HARS2	INTRON
3	5197510	5197575	-	0.552974	ENSSSCG00000007589	ENSSSCT00000008329		INTRON
3	10234795	10236454	-	0.592521	ENSSSCG00000007700	ENSSSCT00000008443	HIP1	INTRON
3	16527490	16527563	-	0.471452	ENSSSCG00000007736	ENSSSCT00000008481	TMEM248	INTRON
3	29849733	29850025	-	0.601708	ENSSSCG00000007879	ENSSSCT00000008634		INTRON
3	50727821	50728156	-	0.409838	ENSSSCG00000008141	ENSSSCT00000008918	ST6GAL2	INTRON
3	57299849	57301424	-	0.728369	ENSSSCG00000008178	ENSSSCT00000008956		INTRON
3	59286007	59286363	-	0.591976	ENSSSCG00000008196	ENSSSCT00000008975	FAM178B	INTRON
3	72111952	72112226	-	0.552974	ENSSSCG00000008292	ENSSSCT00000009081	TET3	INTRON
3	75487062	75487370	-	0.62508	ENSSSCG00000029790	ENSSSCT00000022340	PCYOX1	INTRON
3	75490737	75491017	-	0.62508	ENSSSCG00000029790	ENSSSCT00000022340	PCYOX1	INTRON
3	85357532	85357594	-	0.417239	ENSSSCG00000008392	ENSSSCT00000009189	BCL11A	INTRON
3	107115348	107115678	-	0.448804	ENSSSCG00000008475	ENSSSCT00000009277		INTRON
3	109425981	109426260	-	0.494579	ENSSSCG00000008494	ENSSSCT00000026931	NDUFAF7	INTRON
3	110017674	110018003	-	0.403815	ENSSSCG00000008501	ENSSSCT00000009303	VIT	INTRON
3	114381269	114381364	-	0.451981	ENSSSCG00000008515	ENSSSCT00000009319	MEMO1	INTRON
3	114398322	114398642	-	0.523216	ENSSSCG00000008515	ENSSSCT00000009319	MEMO1	INTRON
4	2861611	2862301	-	0.436297	ENSSSCG00000005934	ENSSSCT00000036449	TRAPPC9	INTRON
4	15226634	15226910	-	0.764108	ENSSSCG00000021350	ENSSSCT00000026728		INTRON
4	37097591	37097893	-	0.628062	ENSSSCG00000023873	ENSSSCT00000024569	AZIN1	INTRON
4	49837826	49838096	-	0.421844	ENSSSCG00000006122	ENSSSCT00000006714		INTRON
4	60058425	60058742	-	0.452171	ENSSSCG00000006151	ENSSSCT00000006745	SNX16	INTRON
4	67388935	67389010	-	0.635376	ENSSSCG00000006174	ENSSSCT00000006768	JPH1	INTRON
4	67948615	67948935	-	0.391529	ENSSSCG00000006179	ENSSSCT00000006773		INTRON
4	84328205	84328499	-	0.527619	ENSSSCG00000006263	ENSSSCT00000032060	ATP6V1H	INTRON
4	84483981	84484290	-	0.460501	ENSSSCG00000006264	ENSSSCT00000006863	OPRK1	INTRON
4	87220462	87224494	-	0.698699	ENSSSCG00000006274	ENSSSCT00000006873	PRKDC	INTRON
4	90438324	90438617	-	0.460053	ENSSSCG00000006301	ENSSSCT00000006906	TIPRL	INTRON
4	95897616	95897666	-	0.439805	ENSSSCG00000006343	ENSSSCT00000006951	SPATA46	INTRON
4	107329727	107330010	-	0.417358	ENSSSCG00000006631	ENSSSCT00000007267	TMOD4	INTRON
4	116980654	116980739	-	0.445804	ENSSSCG00000006766	ENSSSCT00000007412	PHTF1	INTRON
4	119685787	119686052	-	0.414455	ENSSSCG00000006800	ENSSSCT00000036465	CD53	INTRON
4	137184082	137184399	-	0.540988	ENSSSCG00000006912	ENSSSCT00000007570	HFM1	INTRON
5	293687	293981	-	0.5363	ENSSSCG00000000955	ENSSSCT00000001044	TBC1D22A	INTRON
5	5223114	5223386	-	0.491088	ENSSSCG00000000076	ENSSSCT00000031184	SGSM3	INTRON
5	8087130	8087218	-	0.474348	ENSSSCG00000000130	ENSSSCT00000000136	CYTH4	INTRON
5	16844600	16844905	-	0.751599	ENSSSCG00000028516	ENSSSCT00000035923	LARP4	INTRON
5	17647523	17647643	-	0.39904	ENSSSCG00000000228	ENSSSCT00000000245	SCN8A	INTRON
5	64289014	64289156	-	0.45141	ENSSSCG00000000638	ENSSSCT00000000687		INTRON
5	105112662	105112942	-	0.577678	ENSSSCG00000000940	ENSSSCT00000001028	PPFIA2	INTRON
6	1024005	1024118	-	0.561068	ENSSSCG00000002648	ENSSSCT00000002938	CBFA2T3	INTRON
6	10007596	10007835	-	0.413207	ENSSSCG00000002696	ENSSSCT00000002989	VAT1L	INTRON
6	12254381	12254796	-	0.438616	ENSSSCG00000030698	ENSSSCT00000032037		INTRON
6	32658242	32658534	-	0.46346	ENSSSCG00000026318	ENSSSCT00000030872		INTRON
6	38295954	38296604	-	0.489338	ENSSSCG00000025152	ENSSSCT00000027888	CEP89	INTRON
6	73291602	73291913	-	0.591976	ENSSSCG00000003512	ENSSSCT00000003902		INTRON
6	85111295	85111620	-	0.727578	ENSSSCG00000003627	ENSSSCT00000004023	ZMYM4	INTRON
6	108970226	108970506	-	0.408986	ENSSSCG00000003731	ENSSSCT00000004131		INTRON
6	125442073	125442356	-	0.505737	ENSSSCG00000003766	ENSSSCT00000004168	DNAJB4	INTRON
6	127776386	127776726	-	0.418681	ENSSSCG00000003777	ENSSSCT00000004180	SLC44A5	INTRON
6	132123555	132124917	-	0.401373	ENSSSCG00000003790	ENSSSCT00000004194	ANKRD13C	INTRON
6	134444517	134444834	-	0.407203	ENSSSCG00000003803	ENSSSCT00000004209	C1orf141	INTRON
6	135984332	135984436	-	0.445804	ENSSSCG00000025672	ENSSSCT00000022489	RAVER2	INTRON
6	138063995	138064894	-	0.704367	ENSSSCG00000003818	ENSSSCT00000004225		INTRON
6	146953086	146953412	-	0.427177	ENSSSCG00000003854	ENSSSCT00000004266	ECHDC2	INTRON
7	1311161	1311442	-	0.441239	ENSSSCG00000000994	ENSSSCT00000001084	GMDS	INTRON
7	9739732	9739887	-	0.56163	ENSSSCG00000001052	ENSSSCT00000001146	PHACTR1	INTRON
7	53437651	53437936	-	0.522487	ENSSSCG00000001758	ENSSSCT00000001964		INTRON
7	64742571	64742917	-	0.443252	ENSSSCG00000001921	ENSSSCT00000002150		INTRON
7	67109493	67109781	-	0.417239	ENSSSCG00000001939	ENSSSCT00000002171	TTC6	INTRON
7	96930759	96931059	-	0.41702	ENSSSCG00000002285	ENSSSCT00000002545	GPHN	INTRON
7	106588296	106588582	-	0.476237	ENSSSCG00000002399	ENSSSCT00000002667	NGB	INTRON
7	118397753	118397865	-	0.410459	ENSSSCG00000002432	ENSSSCT00000002702	KCNK13	INTRON
7	124852469	124852759	-	0.414455	ENSSSCG00000022930	ENSSSCT00000027477	GSKIP	INTRON
8	16909460	16909661	-	0.597813	ENSSSCG00000008753	ENSSSCT00000009577		INTRON
8	32199761	32199833	-	0.451981	ENSSSCG00000008788	ENSSSCT00000009614		INTRON
8	34683488	34683804	-	0.627262	ENSSSCG00000008800	ENSSSCT00000009627	TMEM33	INTRON
8	40335828	40335887	-	0.418006	ENSSSCG00000008821	ENSSSCT00000009651	SLAIN2	INTRON
8	53874020	53875270	-	0.414267	ENSSSCG00000026906	ENSSSCT00000031578		INTRON
8	75375178	75375483	-	0.50671	ENSSSCG00000008970	ENSSSCT00000009825		INTRON
8	88086898	88086969	-	0.524535	ENSSSCG00000009039	ENSSSCT00000009899	MMAA	INTRON
8	134479788	134480177	-	0.511148	ENSSSCG00000009192	ENSSSCT00000010065	PDLIM5	INTRON
8	138557834	138558119	-	0.605597	ENSSSCG00000009202	ENSSSCT00000010075	MMRN1	INTRON
8	140287550	140287783	-	0.498478	ENSSSCG00000009217	ENSSSCT00000010093	PKD2	INTRON
8	140913107	140913431	-	0.678006	ENSSSCG00000009226	ENSSSCT00000010105	KLHL8	INTRON
9	6992881	6993179	-	0.424878	ENSSSCG00000029426	ENSSSCT00000031648		INTRON
9	25297459	25298411	-	0.414455	ENSSSCG00000014927	ENSSSCT00000033838	NOX4	INTRON
9	25339783	25340061	-	0.719976	ENSSSCG00000014927	ENSSSCT00000033838	NOX4	INTRON
9	28469381	28469687	-	0.391529	ENSSSCG00000022342	ENSSSCT00000016295		INTRON
9	28471479	28471787	-	0.488229	ENSSSCG00000022342	ENSSSCT00000016295		INTRON
9	30179156	30179279	-	0.422962	ENSSSCG00000014951	ENSSSCT00000016310	PANX1	INTRON
9	40555644	40555937	-	0.455318	ENSSSCG00000026153	ENSSSCT00000028484	ACAT1	INTRON
9	49642099	49642409	-	0.425006	ENSSSCG00000015072	ENSSSCT00000016438	PCSK7	INTRON
9	49678201	49678512	-	0.472914	ENSSSCG00000015077	ENSSSCT00000016443	RNF214	INTRON
9	78796953	78797379	-	0.423781	ENSSSCG00000015311	ENSSSCT00000016684	CYP51A1	INTRON
9	116282383	116282544	-	0.420609	ENSSSCG00000015432	ENSSSCT00000016812	ATXN7L1	INTRON
9	133353074	133353377	-	0.476237	ENSSSCG00000015531	ENSSSCT00000016919		INTRON
9	140000602	140001004	-	0.460746	ENSSSCG00000015577	ENSSSCT00000024057	C1orf27	INTRON
10	9742960	9743260	-	0.414455	ENSSSCG00000027207	ENSSSCT00000025633		INTRON
10	11769384	11769610	-	0.582944	ENSSSCG00000010823	ENSSSCT00000011841		INTRON
10	17028417	17028715	-	0.629276	ENSSSCG00000010861	ENSSSCT00000011883	COQ8A	INTRON
10	19720237	19720346	-	0.499277	ENSSSCG00000010876	ENSSSCT00000011898	DESI2	INTRON
10	20044687	20044746	-	0.415497	ENSSSCG00000010878	ENSSSCT00000011901	EFCAB2	INTRON
10	24634369	24634666	-	0.583337	ENSSSCG00000010896	ENSSSCT00000011921	ASPM	INTRON
10	28590430	28590555	-	0.523216	ENSSSCG00000030640	ENSSSCT00000026899		INTRON
10	37409496	37409617	-	0.437845	ENSSSCG00000010994	ENSSSCT00000012035		INTRON
10	48155486	48155783	-	0.436547	ENSSSCG00000011032	ENSSSCT00000012074		INTRON
10	58157711	58157998	-	0.414379	ENSSSCG00000011080	ENSSSCT00000012127	SPAG6	INTRON
11	18201424	18201734	-	0.516698	ENSSSCG00000009390	ENSSSCT00000010289	SPRYD7	INTRON
11	18206512	18206801	-	0.474803	ENSSSCG00000009390	ENSSSCT00000010289	SPRYD7	INTRON
11	53830740	53831067	-	0.522819	ENSSSCG00000009473	ENSSSCT00000010386	MYCBP2	INTRON
12	14217107	14217418	-	0.468263	ENSSSCG00000017274	ENSSSCT00000018804	PITPNC1	INTRON
12	15314773	15314945	-	0.503031	ENSSSCG00000017294	ENSSSCT00000018826	DCAF7	INTRON
12	15472780	15473094	-	0.745507	ENSSSCG00000017298	ENSSSCT00000018832	TANC2	INTRON
12	16663627	16663898	-	0.609931	ENSSSCG00000017305	ENSSSCT00000027689	EFCAB13	INTRON
12	40687451	40688178	-	0.429439	ENSSSCG00000026596	ENSSSCT00000028499	SYNRG	INTRON
13	19773132	19773273	-	0.420166	ENSSSCG00000011229	ENSSSCT00000012296	STT3B	INTRON
13	19810064	19810385	-	0.431508	ENSSSCG00000011230	ENSSSCT00000012297	OSBPL10	INTRON
13	28352811	28353090	-	0.760515	ENSSSCG00000025408	ENSSSCT00000029444		INTRON
13	41817096	41817389	-	0.418957	ENSSSCG00000024417	ENSSSCT00000028128		INTRON
13	54882934	54883176	-	0.6718	ENSSSCG00000011502	ENSSSCT00000012587	FAM19A1	INTRON
13	70794543	70794631	-	0.555672	ENSSSCG00000023891	ENSSSCT00000031304	GRM7	INTRON
13	73348780	73349079	-	0.450177	ENSSSCG00000011563	ENSSSCT00000012655	FANCD2	INTRON
13	86571269	86571582	-	0.422572	ENSSSCG00000027467	ENSSSCT00000027665	DZIP1L	INTRON
13	86573671	86573933	-	0.422572	ENSSSCG00000027467	ENSSSCT00000027665	DZIP1L	INTRON
13	108997332	108997479	-	0.811717	ENSSSCG00000023434	ENSSSCT00000024938		INTRON
13	186823269	186823567	-	0.606431	ENSSSCG00000012001	ENSSSCT00000013132		INTRON
13	192989487	192989801	-	0.488013	ENSSSCG00000012018	ENSSSCT00000034102	CHODL	INTRON
14	4048770	4050020	-	0.599634	ENSSSCG00000009595	ENSSSCT00000029691		INTRON
14	7666792	7666851	-	0.662504	ENSSSCG00000009631	ENSSSCT00000010558	PEBP4	INTRON
14	7670925	7671240	-	0.629479	ENSSSCG00000009631	ENSSSCT00000010558	PEBP4	INTRON
14	17074957	17075248	-	0.393503	ENSSSCG00000009702	ENSSSCT00000010637	FBXO8	INTRON
14	31206831	31207125	-	0.522487	ENSSSCG00000009778	ENSSSCT00000010720	RILPL2	INTRON
14	60748474	60748768	-	0.47394	ENSSSCG00000010160	ENSSSCT00000011124	TARBP1	INTRON
14	60756786	60757243	-	0.467921	ENSSSCG00000010160	ENSSSCT00000011124	TARBP1	INTRON
14	64043965	64044247	-	0.499277	ENSSSCG00000023404	ENSSSCT00000031203	FAM89A	INTRON
14	70662570	70665960	-	0.415518	ENSSSCG00000010219	ENSSSCT00000011185	ARID5B	INTRON
14	98637887	98638165	-	0.438965	ENSSSCG00000010401	ENSSSCT00000011385		INTRON
14	108524709	108525016	-	0.437845	ENSSSCG00000010435	ENSSSCT00000011420	MINPP1	INTRON
14	108532833	108533156	-	0.407203	ENSSSCG00000010435	ENSSSCT00000011420	MINPP1	INTRON
14	109370278	109370606	-	0.467921	ENSSSCG00000010441	ENSSSCT00000011426		INTRON
14	109725489	109727443	-	0.476237	ENSSSCG00000010444	ENSSSCT00000011429	LIPM	INTRON
14	111601587	111601880	-	0.624204	ENSSSCG00000010459	ENSSSCT00000011445	HTR7	INTRON
14	117760593	117760883	-	0.394297	ENSSSCG00000010509	ENSSSCT00000011499	PIK3AP1	INTRON
14	119960606	119960891	-	0.696453	ENSSSCG00000010536	ENSSSCT00000011526	CNNM1	INTRON
14	122321749	122321943	-	0.441239	ENSSSCG00000010564	ENSSSCT00000011556	POLL	INTRON
14	123112412	123112739	-	0.597813	ENSSSCG00000010579	ENSSSCT00000011572	GBF1	INTRON
14	123139455	123139777	-	0.597813	ENSSSCG00000010579	ENSSSCT00000011572	GBF1	INTRON
14	135920022	135920178	-	0.445804	ENSSSCG00000010651	ENSSSCT00000011650	ABLIM1	INTRON
14	136623053	136623365	-	0.464397	ENSSSCG00000010654	ENSSSCT00000032203	ATRNL1	INTRON
14	136794155	136797734	-	0.421844	ENSSSCG00000010654	ENSSSCT00000032203	ATRNL1	INTRON
14	140585989	140586269	-	0.565616	ENSSSCG00000010681	ENSSSCT00000011682	SFXN4	INTRON
14	141218357	141218498	-	0.41702	ENSSSCG00000010688	ENSSSCT00000011689	MCMBP	INTRON
14	146909471	146909790	-	0.511198	ENSSSCG00000010745	ENSSSCT00000024476	FANK1	INTRON
14	147342920	147343229	-	0.453667	ENSSSCG00000028253	ENSSSCT00000022289		INTRON
14	149193445	149193736	-	0.597458	ENSSSCG00000026302	ENSSSCT00000029353	MKI67	INTRON
15	9804152	9804407	-	0.632473	ENSSSCG00000015673	ENSSSCT00000017072	KYNU	INTRON
15	18565640	18566171	-	0.595707	ENSSSCG00000015690	ENSSSCT00000017090	UBXN4	INTRON
15	19973684	19973955	-	0.468263	ENSSSCG00000015700	ENSSSCT00000034389		INTRON
15	38268307	38268617	-	0.453667	ENSSSCG00000029846	ENSSSCT00000023481		INTRON
15	80083264	80083327	-	0.50002	ENSSSCG00000015911	ENSSSCT00000017325	SCN3A	INTRON
15	86610442	86610741	-	0.517645	ENSSSCG00000015944	ENSSSCT00000017361	TLK1	INTRON
15	86928248	86928544	-	0.892702	ENSSSCG00000015945	ENSSSCT00000017362	METTL8	INTRON
15	96694038	96694337	-	0.47006	ENSSSCG00000030267	ENSSSCT00000024320		INTRON
15	115497701	115498034	-	0.442838	ENSSSCG00000024477	ENSSSCT00000026140		INTRON
15	124640485	124640765	-	0.49547	ENSSSCG00000022830	ENSSSCT00000031966	KANSL1L	INTRON
16	6209933	6210241	-	0.395941	ENSSSCG00000016792	ENSSSCT00000018280	FAM134B	INTRON
16	31172548	31172950	-	0.415497	ENSSSCG00000026527	ENSSSCT00000028722		INTRON
16	47101456	47101506	-	0.471452	ENSSSCG00000016943	ENSSSCT00000018451	ADAMTS6	INTRON
16	51881211	51881486	-	0.444633	ENSSSCG00000021154	ENSSSCT00000026987		INTRON
16	77382215	77382499	-	0.417239	ENSSSCG00000017078	ENSSSCT00000018594	GLRA1	INTRON
16	82747103	82747702	-	0.58551	ENSSSCG00000017109	ENSSSCT00000018627	ADAMTS16	INTRON
16	82767165	82768118	-	0.612742	ENSSSCG00000017109	ENSSSCT00000018627	ADAMTS16	INTRON
17	18859074	18859395	-	0.474299	ENSSSCG00000027439	ENSSSCT00000027927	HAO1	INTRON
17	20585396	20586315	-	0.471452	ENSSSCG00000007058	ENSSSCT00000007729	PLCB4	INTRON
17	20613440	20613769	-	0.470978	ENSSSCG00000007058	ENSSSCT00000007729	PLCB4	INTRON
17	28320642	28320946	-	0.696932	ENSSSCG00000007080	ENSSSCT00000030802		INTRON
17	30095562	30095661	-	0.52118	ENSSSCG00000007093	ENSSSCT00000007765	ZNF133	INTRON
17	35270408	35270707	-	0.428484	ENSSSCG00000007136	ENSSSCT00000007808		INTRON
17	54392292	54392581	-	0.565616	ENSSSCG00000007445	ENSSSCT00000008149	ZNF334	INTRON
17	57034514	57034815	-	0.792286	ENSSSCG00000007460	ENSSSCT00000008164	ARFGEF2	INTRON
17	59422152	59422503	-	0.410829	ENSSSCG00000007478	ENSSSCT00000033810	ATP9A	INTRON
18	11051477	11051746	-	0.391529	ENSSSCG00000028088	ENSSSCT00000029414		INTRON
18	16088470	16088773	-	0.612098	ENSSSCG00000016543	ENSSSCT00000018013		INTRON
18	20914093	20914389	-	0.393017	ENSSSCG00000016581	ENSSSCT00000018052	CALU	INTRON
18	31186715	31186811	-	0.523541	ENSSSCG00000016629	ENSSSCT00000018105		INTRON
18	52632614	52632903	-	0.4973	ENSSSCG00000016717	ENSSSCT00000018198	MPP6	INTRON
18	55667508	55667819	-	0.394931	ENSSSCG00000016747	ENSSSCT00000018229	NUDCD3	INTRON
18	56051228	56054076	-	0.421844	ENSSSCG00000016756	ENSSSCT00000018238	BLVRA	INTRON
1	241455619	241455784	40355	0.452496	ENSSSCG00000005203	ENSSSCT00000036478	IL33	UTR
2	59157825	59157971	48	0.422791	ENSSSCG00000013902	ENSSSCT00000015188		UTR
1	15306480	15306760	283671	0.565616	ENSSSCG00000004075	ENSSSCT00000004504	RGS17	INTERGENIC
1	18841564	18841841	43423	0.460501	ENSSSCG00000004110	ENSSSCT00000004545	TAB2	INTERGENIC
1	18990956	18991290	87164	0.394931	ENSSSCG00000004110	ENSSSCT00000034966	TAB2	INTERGENIC
1	22167248	22167571	116699	0.47132	ENSSSCG00000004122	ENSSSCT00000004557	EPM2A	INTERGENIC
1	22383690	22384175	333141	0.597458	ENSSSCG00000004122	ENSSSCT00000004557	EPM2A	INTERGENIC
1	24675349	24675399	185242	0.407203	ENSSSCG00000004137	ENSSSCT00000004572		INTERGENIC
1	34405015	34405313	36373	0.462007	ENSSSCG00000004177	ENSSSCT00000004616	RPS12	INTERGENIC
1	43315060	43315511	169117	0.414267	ENSSSCG00000027613	ENSSSCT00000029492		INTERGENIC
1	54715740	54718412	262183	0.417438	ENSSSCG00000029872	ENSSSCT00000031744		INTERGENIC
1	85209653	85209941	5937	0.412758	ENSSSCG00000004406	ENSSSCT00000004869	GPR6	INTERGENIC
1	87568164	87568479	106300	0.766318	ENSSSCG00000004422	ENSSSCT00000004887	WISP3	INTERGENIC
1	94114928	94115027	273193	0.667921	ENSSSCG00000004458	ENSSSCT00000004924	TPBG	INTERGENIC
1	96394743	96396203	28871	0.428484	ENSSSCG00000026384	ENSSSCT00000024946		INTERGENIC
1	109014689	109015006	144341	0.538578	ENSSSCG00000004510	ENSSSCT00000004982	ACAA2	INTERGENIC
1	126266670	126267838	94190	0.398218	ENSSSCG00000023356	ENSSSCT00000024465		INTERGENIC
1	128954902	128955316	54905	0.444633	ENSSSCG00000004610	ENSSSCT00000005091	CCPG1	INTERGENIC
1	129689180	129689461	539190	0.468263	ENSSSCG00000024983	ENSSSCT00000026411	RSL24D1	INTERGENIC
1	152570102	152570322	55556	0.448027	ENSSSCG00000004806	ENSSSCT00000005305	ARHGAP11A	INTERGENIC
1	167223446	167223780	32473	0.414068	ENSSSCG00000020859	ENSSSCT00000026784	CBLN2	INTERGENIC
1	171829957	171830277	1083509	0.466788	ENSSSCG00000004884	ENSSSCT00000005390	TMX3	INTERGENIC
1	174758669	174758730	565593	0.518939	ENSSSCG00000004888	ENSSSCT00000005394	SERPINB8	INTERGENIC
1	182584177	182584345	183818	0.504492	ENSSSCG00000004948	ENSSSCT00000005460	SMAD6	INTERGENIC
1	196811596	196811899	36644	0.617632	ENSSSCG00000005001	ENSSSCT00000005516	RPL10	INTERGENIC
1	200773029	200773324	48584	0.47132	ENSSSCG00000005021	ENSSSCT00000005537	SAV1	INTERGENIC
1	218524802	218527163	24557	0.612579	ENSSSCG00000005122	ENSSSCT00000036581	TEK	INTERGENIC
1	218618546	218618848	5420	0.472914	ENSSSCG00000005126	ENSSSCT00000005651	PLAA	INTERGENIC
1	224283343	224283645	137593	0.78085	ENSSSCG00000005136	ENSSSCT00000005664	IFNE	INTERGENIC
1	230243860	230244317	432747	0.418147	ENSSSCG00000005182	ENSSSCT00000005713		INTERGENIC
1	241384578	241388095	9709	0.452496	ENSSSCG00000021136	ENSSSCT00000026446	TPD52L3	INTERGENIC
1	253310932	253311117	321267	0.602437	ENSSSCG00000005267	ENSSSCT00000033404	ANXA1	INTERGENIC
1	270175568	270175870	12383	0.528375	ENSSSCG00000005388	ENSSSCT00000005931	INVS	INTERGENIC
1	270741582	270741858	76910	0.534534	ENSSSCG00000005392	ENSSSCT00000005935		INTERGENIC
1	270959954	270960255	141186	0.663559	ENSSSCG00000005392	ENSSSCT00000005935		INTERGENIC
1	274185497	274185574	399216	0.420076	ENSSSCG00000005403	ENSSSCT00000005946		INTERGENIC
1	275573932	275574050	302	0.47394	ENSSSCG00000005420	ENSSSCT00000005963		INTERGENIC
1	279099952	279100017	38392	0.482772	ENSSSCG00000005437	ENSSSCT00000032943	KLF4	INTERGENIC
1	282321736	282321821	3823	0.864363	ENSSSCG00000005455	ENSSSCT00000006000	SVEP1	INTERGENIC
1	283898190	283898495	10278	0.451981	ENSSSCG00000005467	ENSSSCT00000006013	HSDL2	INTERGENIC
1	287179797	287180084	365835	0.434028	ENSSSCG00000005494	ENSSSCT00000032138		INTERGENIC
1	291024406	291024458	440990	0.60848	ENSSSCG00000005504	ENSSSCT00000006053		INTERGENIC
1	299398722	299399016	2949	0.425445	ENSSSCG00000023876	ENSSSCT00000033935	NR6A1	INTERGENIC
1	304195713	304195995	9636	0.420609	ENSSSCG00000005698	ENSSSCT00000006267	NCS1	INTERGENIC
2	8247211	8247491	18282	0.476237	ENSSSCG00000022404	ENSSSCT00000028449		INTERGENIC
2	13652996	13653319	81406	0.474803	ENSSSCG00000013194	ENSSSCT00000014414	OR5AK2	INTERGENIC
2	21239179	21243919	540470	0.507032	ENSSSCG00000013285	ENSSSCT00000014509	API5	INTERGENIC
2	30842854	30842955	59238	0.414455	ENSSSCG00000013316	ENSSSCT00000014542	WT1	INTERGENIC
2	32898497	32898805	26347	0.453019	ENSSSCG00000013329	ENSSSCT00000014556		INTERGENIC
2	40080165	40083237	29117	0.680838	ENSSSCG00000024898	ENSSSCT00000026610		INTERGENIC
2	43039124	43040873	117687	0.524662	ENSSSCG00000013352	ENSSSCT00000014583	E2F8	INTERGENIC
2	44615509	44615577	5100	0.460053	ENSSSCG00000013376	ENSSSCT00000030282	OTOG	INTERGENIC
2	50275327	50275422	58089	0.415058	ENSSSCG00000028827	ENSSSCT00000028332	PARVA	INTERGENIC
2	51590611	51590888	278784	0.396164	ENSSSCG00000013403	ENSSSCT00000025073	GALNT18	INTERGENIC
2	59157825	59157971	48	0.422791	ENSSSCG00000013902	ENSSSCT00000015188		INTERGENIC
2	60493651	60493993	10834	0.499277	ENSSSCG00000013865	ENSSSCT00000015145		INTERGENIC
2	62045599	62045849	13270	0.527135	ENSSSCG00000013828	ENSSSCT00000015106	OR1I1	INTERGENIC
2	64377686	64378829	71160	0.414267	ENSSSCG00000013789	ENSSSCT00000015066		INTERGENIC
2	70894628	70894708	8964	0.460746	ENSSSCG00000013609	ENSSSCT00000014864		INTERGENIC
2	81092891	81093190	21165	0.448308	ENSSSCG00000014027	ENSSSCT00000015322	GRM6	INTERGENIC
2	84281847	84281961	12013	0.414377	ENSSSCG00000014071	ENSSSCT00000015371		INTERGENIC
2	85749979	85750280	18141	0.638085	ENSSSCG00000014078	ENSSSCT00000015379		INTERGENIC
2	111532639	111532938	448843	0.394874	ENSSSCG00000014182	ENSSSCT00000015494	SLCO4C1	INTERGENIC
2	116648531	116651642	443836	0.403815	ENSSSCG00000014188	ENSSSCT00000015501		INTERGENIC
2	119510893	119511201	377138	0.466467	ENSSSCG00000014195	ENSSSCT00000015510	MAN2A1	INTERGENIC
2	120979074	120979358	133329	0.497224	ENSSSCG00000014202	ENSSSCT00000015517	STARD4	INTERGENIC
2	121034863	121036750	189118	0.414455	ENSSSCG00000014202	ENSSSCT00000015517	STARD4	INTERGENIC
2	126599936	126601891	1070862	0.772923	ENSSSCG00000014224	ENSSSCT00000015542	SEMA6A	INTERGENIC
2	126738884	126739180	1209810	0.488889	ENSSSCG00000014224	ENSSSCT00000015542	SEMA6A	INTERGENIC
2	129906090	129906314	57132	0.494245	ENSSSCG00000014229	ENSSSCT00000015547		INTERGENIC
2	130269950	130270256	58091	0.549284	ENSSSCG00000014230	ENSSSCT00000015548		INTERGENIC
2	130666881	130667177	18553	0.394874	ENSSSCG00000014231	ENSSSCT00000015549	FTMT	INTERGENIC
2	140644374	140644664	9107	0.391254	ENSSSCG00000014288	ENSSSCT00000015611	GDF9	INTERGENIC
2	144656022	144656091	80461	0.713629	ENSSSCG00000023742	ENSSSCT00000025357		INTERGENIC
2	145272604	145272745	191806	0.414377	ENSSSCG00000014321	ENSSSCT00000015647	KLHL3	INTERGENIC
2	152347166	152347454	1216673	0.414455	ENSSSCG00000021785	ENSSSCT00000023419		INTERGENIC
2	153635945	153636265	16925	0.444633	ENSSSCG00000014406	ENSSSCT00000031690	PRELID2	INTERGENIC
2	154261290	154261547	7351	0.612742	ENSSSCG00000014416	ENSSSCT00000015755	TCERG1	INTERGENIC
2	154261979	154262254	6644	0.642381	ENSSSCG00000014416	ENSSSCT00000015755	TCERG1	INTERGENIC
2	159244311	159244594	10334	0.527619	ENSSSCG00000014490	ENSSSCT00000015840		INTERGENIC
3	887207	887385	8014	0.694917	ENSSSCG00000007554	ENSSSCT00000008286	ZFAND2A	INTERGENIC
3	7534696	7534999	30425	0.573267	ENSSSCG00000007655	ENSSSCT00000008395		INTERGENIC
3	7799234	7799545	11707	0.398284	ENSSSCG00000007664	ENSSSCT00000008404	AGFG2	INTERGENIC
3	9447515	9447793	19590	0.625365	ENSSSCG00000007682	ENSSSCT00000008423	SH2B2	INTERGENIC
3	32119357	32119653	6530	0.483735	ENSSSCG00000007888	ENSSSCT00000008643	TNFRSF17	INTERGENIC
3	37401687	37404236	877256	0.394297	ENSSSCG00000007922	ENSSSCT00000008682		INTERGENIC
3	50038608	50039619	4603	0.441239	ENSSSCG00000028691	ENSSSCT00000027549	SULT1C3	INTERGENIC
3	54893289	54893591	26309	0.629479	ENSSSCG00000028331	ENSSSCT00000030337	IL1R2	INTERGENIC
3	64050979	64051281	912182	0.415497	ENSSSCG00000008247	ENSSSCT00000009033	SUCLG1	INTERGENIC
3	68137649	68138510	2291	0.612742	ENSSSCG00000022842	ENSSSCT00000024482		INTERGENIC
3	69576512	69576677	137610	0.393503	ENSSSCG00000008259	ENSSSCT00000009045	LRRTM4	INTERGENIC
3	75502045	75502334	7385	0.62508	ENSSSCG00000029790	ENSSSCT00000022340	PCYOX1	INTERGENIC
3	75785088	75786497	28858	0.507032	ENSSSCG00000027224	ENSSSCT00000028976	PCBP1	INTERGENIC
3	78013537	78013632	348026	0.525664	ENSSSCG00000008354	ENSSSCT00000009148	C1D	INTERGENIC
3	80463854	80464209	52121	0.490321	ENSSSCG00000008357	ENSSSCT00000009151	SPRED2	INTERGENIC
3	97328464	97328768	172219	0.442805	ENSSSCG00000029084	ENSSSCT00000024756	FSHR	INTERGENIC
3	98774967	98775278	42565	0.458032	ENSSSCG00000020931	ENSSSCT00000028757		INTERGENIC
3	113167382	113167435	102533	0.447823	ENSSSCG00000008509	ENSSSCT00000009311	RASGRP3	INTERGENIC
3	115663419	115663734	124310	0.522819	ENSSSCG00000008528	ENSSSCT00000009332	LBH	INTERGENIC
3	118021237	118021539	81970	0.425445	ENSSSCG00000026465	ENSSSCT00000023126		INTERGENIC
3	120860671	120860964	47111	0.571312	ENSSSCG00000026767	ENSSSCT00000031886		INTERGENIC
3	125084298	125084376	143675	0.396164	ENSSSCG00000008595	ENSSSCT00000009406		INTERGENIC
3	128915970	128916322	300379	0.396656	ENSSSCG00000008617	ENSSSCT00000009428	FAM49A	INTERGENIC
3	133611699	133611991	129139	0.418681	ENSSSCG00000008624	ENSSSCT00000009435		INTERGENIC
3	144164507	144164877	20871	0.425445	ENSSSCG00000008668	ENSSSCT00000009485		INTERGENIC
4	3308778	3308994	384707	0.490321	ENSSSCG00000005934	ENSSSCT00000036449	TRAPPC9	INTERGENIC
4	5502427	5503425	734456	0.465496	ENSSSCG00000005941	ENSSSCT00000006524	CU151851.1	INTERGENIC
4	11377782	11378077	255576	0.497224	ENSSSCG00000005961	ENSSSCT00000006544		INTERGENIC
4	12370686	12370871	412610	0.486303	ENSSSCG00000005965	ENSSSCT00000006548	MYC	INTERGENIC
4	13471859	13472317	412312	0.396656	ENSSSCG00000005967	ENSSSCT00000006550	FAM84B	INTERGENIC
4	18253659	18253992	162288	0.398218	ENSSSCG00000022097	ENSSSCT00000031336		INTERGENIC
4	19274397	19274485	148596	0.407203	ENSSSCG00000005994	ENSSSCT00000006577		INTERGENIC
4	23792002	23792287	373533	0.393503	ENSSSCG00000006017	ENSSSCT00000006603		INTERGENIC
4	26824647	26824990	11272	0.622136	ENSSSCG00000025742	ENSSSCT00000022453		INTERGENIC
4	30993819	30994121	71306	0.474641	ENSSSCG00000006031	ENSSSCT00000006620	TMEM74	INTERGENIC
4	35634684	35634812	42355	0.403815	ENSSSCG00000006043	ENSSSCT00000006632	DCSTAMP	INTERGENIC
4	45382983	45383232	9257	0.431543	ENSSSCG00000006099	ENSSSCT00000006690	ESRP1	INTERGENIC
4	46155511	46155747	38731	0.504859	ENSSSCG00000006107	ENSSSCT00000006699	PDP1	INTERGENIC
4	51046004	51046303	130929	0.472914	ENSSSCG00000006125	ENSSSCT00000006717	CALB1	INTERGENIC
4	51074861	51078327	98905	0.472914	ENSSSCG00000006125	ENSSSCT00000006717	CALB1	INTERGENIC
4	53762893	53763196	325366	0.420499	ENSSSCG00000006132	ENSSSCT00000006725	MMP16	INTERGENIC
4	64651750	64652034	75498	0.425823	ENSSSCG00000006168	ENSSSCT00000006762	PEX2	INTERGENIC
4	65269473	65269755	239135	0.431331	ENSSSCG00000006169	ENSSSCT00000006763	ZFHX4	INTERGENIC
4	67444448	67444773	201042	0.658883	ENSSSCG00000006174	ENSSSCT00000006768	JPH1	INTERGENIC
4	70381154	70381230	17925	0.418147	ENSSSCG00000006193	ENSSSCT00000006787	TRAM1	INTERGENIC
4	76658042	76658339	475360	0.427855	ENSSSCG00000006223	ENSSSCT00000006819		INTERGENIC
4	79450521	79450806	59220	0.449632	ENSSSCG00000006233	ENSSSCT00000006830	CA8	INTERGENIC
4	79727415	79727893	217389	0.560623	ENSSSCG00000006233	ENSSSCT00000006830	CA8	INTERGENIC
4	84110748	84112030	37427	0.486691	ENSSSCG00000030578	ENSSSCT00000024986	MRPL15	INTERGENIC
4	88029301	88029352	39714	0.498478	ENSSSCG00000030473	ENSSSCT00000006878		INTERGENIC
4	90424931	90425250	16387	0.392573	ENSSSCG00000006300	ENSSSCT00000006905	SFT2D2	INTERGENIC
4	90428100	90428156	19556	0.560623	ENSSSCG00000006300	ENSSSCT00000006905	SFT2D2	INTERGENIC
4	113366178	113368085	23270	0.4973	ENSSSCG00000006730	ENSSSCT00000007372	MAN1A2	INTERGENIC
4	114022115	114022404	34003	0.403815	ENSSSCG00000006737	ENSSSCT00000007380	IGSF3	INTERGENIC
4	124347423	124347980	1138543	0.479361	ENSSSCG00000006852	ENSSSCT00000033782	NTNG1	INTERGENIC
4	131126563	131126614	269447	0.596196	ENSSSCG00000006877	ENSSSCT00000007531		INTERGENIC
4	131543073	131544281	123602	0.391869	ENSSSCG00000006878	ENSSSCT00000007532	DPYD	INTERGENIC
4	135236549	135236864	36926	0.558481	ENSSSCG00000024097	ENSSSCT00000029710		INTERGENIC
5	22782519	22783588	6962	0.522819	ENSSSCG00000000369	ENSSSCT00000000392	PYM1	INTERGENIC
5	27913483	27913541	1103251	0.54314	ENSSSCG00000000456	ENSSSCT00000000492	SLC16A7	INTERGENIC
5	28407480	28407757	1173355	0.588075	ENSSSCG00000000457	ENSSSCT00000000493		INTERGENIC
5	29005528	29006417	574695	0.680064	ENSSSCG00000000457	ENSSSCT00000000493		INTERGENIC
5	33878046	33881847	37937	0.491088	ENSSSCG00000000477	ENSSSCT00000000515	HELB	INTERGENIC
5	35112646	35112924	156757	0.554633	ENSSSCG00000028869	ENSSSCT00000000517		INTERGENIC
5	35169723	35170028	132728	0.45231	ENSSSCG00000000480	ENSSSCT00000000518	IL26	INTERGENIC
5	42545109	42545201	159955	0.488521	ENSSSCG00000000520	ENSSSCT00000000562	KRR1	INTERGENIC
5	42825433	42825490	53202	0.591929	ENSSSCG00000000521	ENSSSCT00000000563	PHLDA1	INTERGENIC
5	46346408	46346698	341045	0.391529	ENSSSCG00000026593	ENSSSCT00000024435		INTERGENIC
5	55123805	55126813	12146	0.696453	ENSSSCG00000000577	ENSSSCT00000000621	GYS2	INTERGENIC
5	68704980	68705046	45839	0.58551	ENSSSCG00000000728	ENSSSCT00000000791	PARP11	INTERGENIC
5	75706800	75707107	97853	0.69275	ENSSSCG00000000791	ENSSSCT00000000857	PDZRN4	INTERGENIC
5	76971902	76972202	459736	0.424861	ENSSSCG00000000795	ENSSSCT00000000861	ADAMTS20	INTERGENIC
5	80670513	80671445	17526	0.614405	ENSSSCG00000000810	ENSSSCT00000000879	AMIGO2	INTERGENIC
5	87838152	87838438	13259	0.479361	ENSSSCG00000000874	ENSSSCT00000000957	GAS2L3	INTERGENIC
5	109623261	109624313	94249	0.441239	ENSSSCG00000000952	ENSSSCT00000001041		INTERGENIC
5	111165904	111166441	133092	0.448027	ENSSSCG00000023949	ENSSSCT00000022756		INTERGENIC
6	8759712	8760006	880133	0.396656	ENSSSCG00000002694	ENSSSCT00000002987	CLEC3A	INTERGENIC
6	9309992	9310170	329969	0.76091	ENSSSCG00000002694	ENSSSCT00000002987	CLEC3A	INTERGENIC
6	10576463	10576607	108728	0.527619	ENSSSCG00000002699	ENSSSCT00000002993		INTERGENIC
6	11542235	11542517	183249	0.42907	ENSSSCG00000021551	ENSSSCT00000032493		INTERGENIC
6	11605874	11605927	246888	0.415518	ENSSSCG00000021551	ENSSSCT00000032493		INTERGENIC
6	11659110	11659409	210098	0.455322	ENSSSCG00000002702	ENSSSCT00000002996		INTERGENIC
6	12345284	12345567	14563	0.437845	ENSSSCG00000022668	ENSSSCT00000031098	ZFP1	INTERGENIC
6	18595930	18596243	90361	0.507032	ENSSSCG00000002797	ENSSSCT00000003097		INTERGENIC
6	18749319	18749598	243750	0.660529	ENSSSCG00000002797	ENSSSCT00000003097		INTERGENIC
6	20775494	20775579	732843	0.444633	ENSSSCG00000028630	ENSSSCT00000030434		INTERGENIC
6	24962052	24963752	119451	0.713629	ENSSSCG00000022457	ENSSSCT00000031848	NOL3	INTERGENIC
6	29860096	29860402	362079	0.556096	ENSSSCG00000002836	ENSSSCT00000003137	SALL1	INTERGENIC
6	30447109	30447385	45148	0.696453	ENSSSCG00000002837	ENSSSCT00000003138		INTERGENIC
6	37781115	37781389	38698	0.524629	ENSSSCG00000025139	ENSSSCT00000024594		INTERGENIC
6	37977409	37977717	15014	0.39629	ENSSSCG00000002860	ENSSSCT00000003161	PDCD5	INTERGENIC
6	54578386	54578438	13386	0.540303	ENSSSCG00000022319	ENSSSCT00000023944	ZNF784	INTERGENIC
6	71256095	71256395	11972	0.416699	ENSSSCG00000023732	ENSSSCT00000025341	KLHDC7A	INTERGENIC
6	89836461	89836751	3585	0.414455	ENSSSCG00000027417	ENSSSCT00000032434	LDLRAD4	INTERGENIC
6	107136492	107136786	348843	0.609931	ENSSSCG00000003725	ENSSSCT00000004125		INTERGENIC
6	110505152	110505204	319761	0.448247	ENSSSCG00000003737	ENSSSCT00000004137		INTERGENIC
6	117859969	117860277	87690	0.534534	ENSSSCG00000003749	ENSSSCT00000004151	PIK3C3	INTERGENIC
6	130218267	130219132	461284	0.550013	ENSSSCG00000025085	ENSSSCT00000031624		INTERGENIC
6	131738697	131738987	164216	0.484085	ENSSSCG00000003788	ENSSSCT00000004191	PTGER3	INTERGENIC
6	134520942	134521264	22960	0.60848	ENSSSCG00000030423	ENSSSCT00000024138		INTERGENIC
6	134689124	134689408	143823	0.434017	ENSSSCG00000023741	ENSSSCT00000029531		INTERGENIC
6	138011830	138012136	30522	0.431543	ENSSSCG00000003818	ENSSSCT00000004225		INTERGENIC
6	150175551	150175862	719375	0.595924	ENSSSCG00000003881	ENSSSCT00000004293	SPATA6	INTERGENIC
6	153186328	153187706	66181	0.509434	ENSSSCG00000003914	ENSSSCT00000004329	PRDX1	INTERGENIC
6	153442428	153442768	19807	0.73143	ENSSSCG00000003920	ENSSSCT00000004335	HPDL	INTERGENIC
6	154675003	154675772	12824	0.394297	ENSSSCG00000027640	ENSSSCT00000027908		INTERGENIC
7	2783560	2783896	122613	0.403815	ENSSSCG00000000999	ENSSSCT00000001090		INTERGENIC
7	7571006	7571447	23780	0.540303	ENSSSCG00000001036	ENSSSCT00000001129	TFAP2A	INTERGENIC
7	11812083	11812379	256321	0.400242	ENSSSCG00000001061	ENSSSCT00000001155	JARID2	INTERGENIC
7	39625159	39625380	30106	0.434017	ENSSSCG00000001589	ENSSSCT00000001769	GLP1R	INTERGENIC
7	50062466	50062751	18569	0.39354	ENSSSCG00000001735	ENSSSCT00000032789	RHAG	INTERGENIC
7	51588497	51588560	309101	0.401373	ENSSSCG00000001745	ENSSSCT00000001951		INTERGENIC
7	57021745	57021807	94236	0.508839	ENSSSCG00000001795	ENSSSCT00000029711	SH3GL3	INTERGENIC
7	57693028	57693344	39428	0.504236	ENSSSCG00000001806	ENSSSCT00000002022	FSD2	INTERGENIC
7	59333839	59334123	44851	0.480039	ENSSSCG00000001830	ENSSSCT00000002050		INTERGENIC
7	65964276	65964333	307920	0.443252	ENSSSCG00000001934	ENSSSCT00000002166	SEC23A	INTERGENIC
7	67189968	67190269	35803	0.47394	ENSSSCG00000001939	ENSSSCT00000002171	TTC6	INTERGENIC
7	67277990	67278068	64399	0.796322	ENSSSCG00000001940	ENSSSCT00000002172	FOXA1	INTERGENIC
7	75756641	75757572	1114760	0.451804	ENSSSCG00000001975	ENSSSCT00000002209		INTERGENIC
7	77961743	77962073	40426	0.63446	ENSSSCG00000024396	ENSSSCT00000031969	NOVA1	INTERGENIC
7	78431306	78432289	428807	0.484208	ENSSSCG00000024396	ENSSSCT00000031969	NOVA1	INTERGENIC
7	78924945	78925565	585303	0.455318	ENSSSCG00000001977	ENSSSCT00000002211	STXBP6	INTERGENIC
7	80617555	80617679	91785	0.637711	ENSSSCG00000002013	ENSSSCT00000002252	DHRS4	INTERGENIC
7	87691520	87691596	92566	0.437845	ENSSSCG00000002252	ENSSSCT00000002508	ARRDC4	INTERGENIC
7	88862379	88862682	109806	0.415058	ENSSSCG00000002254	ENSSSCT00000002510	NR2F2	INTERGENIC
7	89171424	89171726	202801	0.511198	ENSSSCG00000002254	ENSSSCT00000002511	NR2F2	INTERGENIC
7	110989053	110989352	542950	0.504492	ENSSSCG00000002414	ENSSSCT00000002683		INTERGENIC
7	114994099	114994380	636894	0.601708	ENSSSCG00000002418	ENSSSCT00000002687	FLRT2	INTERGENIC
7	114998452	114999113	641247	0.470978	ENSSSCG00000002418	ENSSSCT00000002687	FLRT2	INTERGENIC
7	119647870	119648182	29262	0.488889	ENSSSCG00000002440	ENSSSCT00000002710	CCDC88C	INTERGENIC
7	130464259	130465734	78028	0.396164	ENSSSCG00000021294	ENSSSCT00000025233		INTERGENIC
8	9541637	9541975	271451	0.407203	ENSSSCG00000008736	ENSSSCT00000009556	CPEB2	INTERGENIC
8	12302709	12302788	49104	0.462007	ENSSSCG00000029508	ENSSSCT00000022820	QDPR	INTERGENIC
8	14211332	14211615	787262	0.415518	ENSSSCG00000029791	ENSSSCT00000027024		INTERGENIC
8	14212047	14212366	786511	0.552365	ENSSSCG00000029791	ENSSSCT00000027024		INTERGENIC
8	20940280	20940356	134316	0.528509	ENSSSCG00000008762	ENSSSCT00000009587	STIM2	INTERGENIC
8	26070694	26070801	1747652	0.425006	ENSSSCG00000008765	ENSSSCT00000009590	PCDH7	INTERGENIC
8	26616077	26616127	1399522	0.40215	ENSSSCG00000008767	ENSSSCT00000009592		INTERGENIC
8	53966560	53968933	29666	0.414267	ENSSSCG00000026906	ENSSSCT00000031578		INTERGENIC
8	54693328	54693719	126126	0.415796	ENSSSCG00000008886	ENSSSCT00000009729		INTERGENIC
8	54737685	54738037	170483	0.604583	ENSSSCG00000008886	ENSSSCT00000009729		INTERGENIC
8	56290876	56291129	629571	0.915981	ENSSSCG00000008891	ENSSSCT00000009734		INTERGENIC
8	60851096	60852297	1711658	0.502741	ENSSSCG00000008913	ENSSSCT00000009759	IGFBP7	INTERGENIC
8	61251939	61252015	2112501	0.787324	ENSSSCG00000008913	ENSSSCT00000009759	IGFBP7	INTERGENIC
8	68824390	68825316	909717	0.399386	ENSSSCG00000008921	ENSSSCT00000009769		INTERGENIC
8	75122868	75123173	115033	0.525664	ENSSSCG00000008966	ENSSSCT00000009821	PARM1	INTERGENIC
8	82724684	82725641	51269	0.460803	ENSSSCG00000009020	ENSSSCT00000009879		INTERGENIC
8	86228851	86228910	2402	0.403576	ENSSSCG00000030044	ENSSSCT00000024567		INTERGENIC
8	87231030	87231311	29442	0.528509	ENSSSCG00000009034	ENSSSCT00000009893		INTERGENIC
8	102237265	102237638	371249	0.682846	ENSSSCG00000027713	ENSSSCT00000025581		INTERGENIC
8	105447631	105447913	562513	0.536978	ENSSSCG00000025142	ENSSSCT00000029265		INTERGENIC
8	106209434	106209755	199008	0.508442	ENSSSCG00000025142	ENSSSCT00000029265		INTERGENIC
8	115572225	115572823	363582	0.448027	ENSSSCG00000009119	ENSSSCT00000009986	LARP7	INTERGENIC
8	117878121	117878407	113029	0.474299	ENSSSCG00000009126	ENSSSCT00000009993		INTERGENIC
8	119845221	119845558	75280	0.497224	ENSSSCG00000009131	ENSSSCT00000009999	PITX2	INTERGENIC
8	126694330	126696907	64390	0.6674	ENSSSCG00000023296	ENSSSCT00000032580	CENPE	INTERGENIC
8	127117285	127119480	19299	0.669635	ENSSSCG00000009164	ENSSSCT00000010036	CISD2	INTERGENIC
8	129220003	129220056	43326	0.47394	ENSSSCG00000009173	ENSSSCT00000010046		INTERGENIC
8	129243865	129246711	67188	0.547841	ENSSSCG00000009173	ENSSSCT00000010046		INTERGENIC
8	137896359	137896664	141060	0.414111	ENSSSCG00000029197	ENSSSCT00000031781		INTERGENIC
8	139435390	139435669	61764	0.417786	ENSSSCG00000022194	ENSSSCT00000029035		INTERGENIC
8	139467466	139467558	29875	0.62951	ENSSSCG00000022194	ENSSSCT00000029035		INTERGENIC
8	145792916	145793234	54093	0.502345	ENSSSCG00000029507	ENSSSCT00000026377	RASGEF1B	INTERGENIC
9	3022925	3024364	40885	0.520345	ENSSSCG00000014600	ENSSSCT00000015950		INTERGENIC
9	6563827	6564103	15559	0.498478	ENSSSCG00000014781	ENSSSCT00000016132		INTERGENIC
9	19581560	19581844	103324	0.421808	ENSSSCG00000014904	ENSSSCT00000016259		INTERGENIC
9	29893733	29894023	35519	0.629179	ENSSSCG00000014950	ENSSSCT00000016309	VSTM5	INTERGENIC
9	31920955	31921080	9813	0.439067	ENSSSCG00000014970	ENSSSCT00000016332	MTMR2	INTERGENIC
9	33312055	33313814	14359	0.418681	ENSSSCG00000014974	ENSSSCT00000016336		INTERGENIC
9	33763736	33764471	435563	0.434017	ENSSSCG00000014974	ENSSSCT00000016336		INTERGENIC
9	35586574	35586886	340745	0.464397	ENSSSCG00000014976	ENSSSCT00000016338	ARHGAP42	INTERGENIC
9	43764605	43764945	96541	0.561068	ENSSSCG00000015016	ENSSSCT00000016380	POU2AF1	INTERGENIC
9	44181764	44182049	1009	0.448533	ENSSSCG00000015020	ENSSSCT00000016384	BTG4	INTERGENIC
9	44395185	44395497	13566	0.445804	ENSSSCG00000022950	ENSSSCT00000024052		INTERGENIC
9	44986145	44987638	188416	0.52106	ENSSSCG00000015041	ENSSSCT00000016407		INTERGENIC
9	47048389	47048678	22202	0.627262	ENSSSCG00000026203	ENSSSCT00000030869		INTERGENIC
9	55935535	55936089	10823	0.422572	ENSSSCG00000015147	ENSSSCT00000016513	OR6M1	INTERGENIC
9	61614296	61618985	97492	0.442805	ENSSSCG00000015237	ENSSSCT00000016603		INTERGENIC
9	62850473	62850797	27710	0.394874	ENSSSCG00000021545	ENSSSCT00000030090		INTERGENIC
9	63035673	63035967	35841	0.442805	ENSSSCG00000015247	ENSSSCT00000016616	ZBTB44	INTERGENIC
9	63447996	63448270	49866	0.442805	ENSSSCG00000015250	ENSSSCT00000016619	ADAMTS15	INTERGENIC
9	68612067	68620038	332326	0.568409	ENSSSCG00000024613	ENSSSCT00000024361	GUCY1A2	INTERGENIC
9	72001427	72001980	33657	0.499277	ENSSSCG00000015288	ENSSSCT00000016659	RBBP5	INTERGENIC
9	77936018	77936488	182965	0.628062	ENSSSCG00000015308	ENSSSCT00000016681		INTERGENIC
9	84219195	84219506	104473	0.475767	ENSSSCG00000023850	ENSSSCT00000028067	SDHAF3	INTERGENIC
9	102167835	102167921	69099	0.452171	ENSSSCG00000015389	ENSSSCT00000016764		INTERGENIC
9	115082888	115083380	194067	0.80257	ENSSSCG00000015427	ENSSSCT00000016806	ORC5	INTERGENIC
9	118524167	118524490	9646	0.418957	ENSSSCG00000015444	ENSSSCT00000016825	LAMB1	INTERGENIC
9	119447936	119450438	15035	0.448247	ENSSSCG00000020963	ENSSSCT00000031911		INTERGENIC
9	121202619	121202699	8001	0.582246	ENSSSCG00000015458	ENSSSCT00000016840		INTERGENIC
9	121659261	121659533	49849	0.444633	ENSSSCG00000021012	ENSSSCT00000022610		INTERGENIC
9	123211637	123211956	717037	0.425406	ENSSSCG00000021864	ENSSSCT00000029646		INTERGENIC
9	124996953	124997232	1298	0.406379	ENSSSCG00000022109	ENSSSCT00000023734		INTERGENIC
9	138630852	138630903	12736	0.453019	ENSSSCG00000015567	ENSSSCT00000035845	FAM129A	INTERGENIC
9	141784871	141785198	44819	0.556096	ENSSSCG00000015581	ENSSSCT00000016974	CENPF	INTERGENIC
9	142936801	142937080	144053	0.448804	ENSSSCG00000015585	ENSSSCT00000016978		INTERGENIC
10	34821875	34823383	87645	0.408252	ENSSSCG00000010960	ENSSSCT00000011997	SLC28A3	INTERGENIC
10	41353942	41354384	919676	0.409838	ENSSSCG00000021915	ENSSSCT00000023122		INTERGENIC
10	46937133	46937386	107905	0.425006	ENSSSCG00000020757	ENSSSCT00000026811		INTERGENIC
10	49719324	49719639	22842	0.520345	ENSSSCG00000011041	ENSSSCT00000012085		INTERGENIC
10	53613519	53613810	66158	0.640897	ENSSSCG00000029783	ENSSSCT00000027486	MKX	INTERGENIC
10	54191741	54192038	29370	0.399014	ENSSSCG00000011065	ENSSSCT00000012109	MASTL	INTERGENIC
10	58500479	58500784	69574	0.424202	ENSSSCG00000026001	ENSSSCT00000030126	DNAJC1	INTERGENIC
10	72199322	72199609	65710	0.415283	ENSSSCG00000027625	ENSSSCT00000012218		INTERGENIC
11	7961678	7962143	185827	0.486303	ENSSSCG00000009335	ENSSSCT00000010230	B3GLCT	INTERGENIC
11	8251016	8251173	85716	0.522487	ENSSSCG00000009336	ENSSSCT00000010231		INTERGENIC
11	9472645	9472945	4989	0.422956	ENSSSCG00000009348	ENSSSCT00000010245		INTERGENIC
11	16698313	16698610	16192	0.642232	ENSSSCG00000009384	ENSSSCT00000010282	INTS6	INTERGENIC
11	21312954	21313267	20497	0.400242	ENSSSCG00000009408	ENSSSCT00000010309	LRCH1	INTERGENIC
11	21556177	21556460	13473	0.393503	ENSSSCG00000009412	ENSSSCT00000010313	LCP1	INTERGENIC
11	25255799	25256090	100930	0.497081	ENSSSCG00000009429	ENSSSCT00000010336	TNFSF11	INTERGENIC
11	26852272	26852354	34862	0.472914	ENSSSCG00000009445	ENSSSCT00000010353	PCDH8	INTERGENIC
11	58655978	58656108	1512728	0.466467	ENSSSCG00000009485	ENSSSCT00000010400	SLITRK1	INTERGENIC
11	64465238	64466639	803304	0.471452	ENSSSCG00000009488	ENSSSCT00000010403	SLITRK5	INTERGENIC
11	69640824	69641108	28954	0.67374	ENSSSCG00000009489	ENSSSCT00000010404		INTERGENIC
11	70316154	70316445	124602	0.454814	ENSSSCG00000009495	ENSSSCT00000010412		INTERGENIC
11	72742908	72743219	317755	0.47919	ENSSSCG00000009503	ENSSSCT00000010420		INTERGENIC
11	72903935	72904232	287959	0.47656	ENSSSCG00000009504	ENSSSCT00000010421		INTERGENIC
11	81417416	81417860	192346	0.39193	ENSSSCG00000009535	ENSSSCT00000010453	EFNB2	INTERGENIC
12	10260489	10260789	1003331	0.428484	ENSSSCG00000017254	ENSSSCT00000018783	MAP2K6	INTERGENIC
12	14419763	14420075	3536	0.421844	ENSSSCG00000025451	ENSSSCT00000031775		INTERGENIC
12	14739186	14739479	43927	0.448308	ENSSSCG00000017277	ENSSSCT00000035177	PECAM1	INTERGENIC
12	15188827	15189140	12846	0.771055	ENSSSCG00000017290	ENSSSCT00000018822		INTERGENIC
12	22080770	22081076	19592	0.425638	ENSSSCG00000017465	ENSSSCT00000030999		INTERGENIC
12	60955004	60955299	10313	0.462007	ENSSSCG00000025046	ENSSSCT00000025240		INTERGENIC
12	62927296	62927370	7655	0.410829	ENSSSCG00000018048	ENSSSCT00000019643		INTERGENIC
13	3662195	3662489	52712	0.418006	ENSSSCG00000011198	ENSSSCT00000012263		INTERGENIC
13	7566418	7566480	154007	0.474348	ENSSSCG00000011204	ENSSSCT00000012270		INTERGENIC
13	7658109	7659655	68500	0.52507	ENSSSCG00000011205	ENSSSCT00000012271	EFHB	INTERGENIC
13	8905828	8905965	744105	0.418081	ENSSSCG00000011206	ENSSSCT00000012272		INTERGENIC
13	11118301	11118602	569424	0.404215	ENSSSCG00000011209	ENSSSCT00000012275		INTERGENIC
13	11476225	11476516	211510	0.458259	ENSSSCG00000011209	ENSSSCT00000012275		INTERGENIC
13	12531800	12531943	38083	0.417239	ENSSSCG00000011211	ENSSSCT00000012277	THRB	INTERGENIC
13	15215723	15216009	259951	0.666948	ENSSSCG00000011217	ENSSSCT00000012283		INTERGENIC
13	23769410	23769688	2655	0.412059	ENSSSCG00000027738	ENSSSCT00000032516	LRRFIP2	INTERGENIC
13	26336885	26337201	30156	0.533684	ENSSSCG00000022773	ENSSSCT00000026535		INTERGENIC
13	29151172	29151489	30121	0.416699	ENSSSCG00000011294	ENSSSCT00000012364	FAM198A	INTERGENIC
13	31348658	31348973	22329	0.415283	ENSSSCG00000026521	ENSSSCT00000024122		INTERGENIC
13	43703866	43704152	150293	0.599919	ENSSSCG00000011470	ENSSSCT00000012552	ABHD6	INTERGENIC
13	49306937	49307262	72501	0.416534	ENSSSCG00000027617	ENSSSCT00000023657	SYNPR	INTERGENIC
13	51835416	51835529	16873	0.487149	ENSSSCG00000011497	ENSSSCT00000012581	MAGI1	INTERGENIC
13	52861079	52861349	90146	0.460746	ENSSSCG00000011499	ENSSSCT00000012584	LRIG1	INTERGENIC
13	61248445	61248682	401178	0.425445	ENSSSCG00000011522	ENSSSCT00000012610	CNTN3	INTERGENIC
13	75023237	75024138	98062	0.414379	ENSSSCG00000030581	ENSSSCT00000025271	VGLL4	INTERGENIC
13	117143738	117143930	14668	0.582944	ENSSSCG00000024585	ENSSSCT00000027294	ACTRT3	INTERGENIC
13	120163657	120163935	110802	0.58551	ENSSSCG00000011755	ENSSSCT00000012866	NCEH1	INTERGENIC
13	124845514	124845831	407519	0.4066	ENSSSCG00000030612	ENSSSCT00000028290		INTERGENIC
13	125519587	125519904	618495	0.597115	ENSSSCG00000011761	ENSSSCT00000012872		INTERGENIC
13	173465659	173466579	644479	0.528509	ENSSSCG00000027278	ENSSSCT00000023112	ARL6	INTERGENIC
13	173544834	173545139	723654	0.457688	ENSSSCG00000027278	ENSSSCT00000023112	ARL6	INTERGENIC
13	178710545	178710861	106293	0.434073	ENSSSCG00000030227	ENSSSCT00000030824	HTR1F	INTERGENIC
13	187251742	187252400	599194	0.415058	ENSSSCG00000012002	ENSSSCT00000013133		INTERGENIC
13	191958327	191958607	326234	0.417786	ENSSSCG00000012012	ENSSSCT00000013143		INTERGENIC
13	196162144	196164282	647368	0.458032	ENSSSCG00000024559	ENSSSCT00000030386		INTERGENIC
13	200968591	200969235	518833	0.484208	ENSSSCG00000012027	ENSSSCT00000013159	ADAMTS5	INTERGENIC
13	202489556	202489854	25053	0.573538	ENSSSCG00000029623	ENSSSCT00000012679		INTERGENIC
13	202562628	202562902	4631	0.507032	ENSSSCG00000026046	ENSSSCT00000031237		INTERGENIC
13	204129702	204130650	9818	0.484493	ENSSSCG00000012031	ENSSSCT00000013163	CLDN17	INTERGENIC
14	10061071	10061388	25982	0.414267	ENSSSCG00000009649	ENSSSCT00000010578	NEFL	INTERGENIC
14	20008629	20011566	1056269	0.410829	ENSSSCG00000009708	ENSSSCT00000010644	AADAT	INTERGENIC
14	22822991	22824206	218765	0.425006	ENSSSCG00000030058	ENSSSCT00000028371	ANXA10	INTERGENIC
14	23832110	23832437	54282	0.434017	ENSSSCG00000009724	ENSSSCT00000010662		INTERGENIC
14	26839588	26839884	315429	0.464397	ENSSSCG00000009751	ENSSSCT00000010690	FZD10	INTERGENIC
14	34586961	34587059	4896	0.457504	ENSSSCG00000009832	ENSSSCT00000010776	FAM109A	INTERGENIC
14	60823533	60823844	12442	0.417786	ENSSSCG00000010161	ENSSSCT00000011126	COA6	INTERGENIC
14	67845909	67846210	198446	0.751599	ENSSSCG00000010210	ENSSSCT00000011176	SLC16A9	INTERGENIC
14	74150599	74150892	1005856	0.458259	ENSSSCG00000010230	ENSSSCT00000011196		INTERGENIC
14	77935698	77936005	7101	0.421844	ENSSSCG00000010245	ENSSSCT00000011215	STOX1	INTERGENIC
14	78899370	78899662	94372	0.415497	ENSSSCG00000010258	ENSSSCT00000011228	AIFM2	INTERGENIC
14	86699966	86700281	207191	0.700166	ENSSSCG00000026268	ENSSSCT00000024713	DLG5	INTERGENIC
14	91691446	91691595	498768	0.629179	ENSSSCG00000010345	ENSSSCT00000011325	GHITM	INTERGENIC
14	91973289	91973557	216806	0.456785	ENSSSCG00000010345	ENSSSCT00000011325	GHITM	INTERGENIC
14	92739658	92739948	390707	0.560623	ENSSSCG00000010351	ENSSSCT00000031701	CCSER2	INTERGENIC
14	97894581	97894881	10819	0.460501	ENSSSCG00000010390	ENSSSCT00000011374	DRGX	INTERGENIC
14	100083354	100083683	93124	0.415796	ENSSSCG00000010414	ENSSSCT00000034895	CXCL12	INTERGENIC
14	100964570	100964856	178913	0.414455	ENSSSCG00000021978	ENSSSCT00000023605	RPL37A	INTERGENIC
14	105015523	105015830	613708	0.415796	ENSSSCG00000010426	ENSSSCT00000011410	PCDH15	INTERGENIC
14	108435717	108436019	70946	0.489338	ENSSSCG00000010435	ENSSSCT00000011420	MINPP1	INTERGENIC
14	126211398	126211710	190302	0.549284	ENSSSCG00000010617	ENSSSCT00000011613	SORCS3	INTERGENIC
14	126345103	126348961	324007	0.448308	ENSSSCG00000010617	ENSSSCT00000011613	SORCS3	INTERGENIC
14	128554769	128562504	195261	0.451981	ENSSSCG00000030026	ENSSSCT00000035864	SORCS1	INTERGENIC
14	130481705	130482014	722868	0.465496	ENSSSCG00000010620	ENSSSCT00000011616	XPNPEP1	INTERGENIC
14	133417399	133417580	95933	0.497224	ENSSSCG00000010631	ENSSSCT00000011627	GPAM	INTERGENIC
14	137080906	137081182	500694	0.428988	ENSSSCG00000010654	ENSSSCT00000032203	ATRNL1	INTERGENIC
14	137123110	137123387	469673	0.528375	ENSSSCG00000010655	ENSSSCT00000011654		INTERGENIC
14	145078732	145078801	68049	0.478737	ENSSSCG00000010728	ENSSSCT00000011739	CPXM2	INTERGENIC
14	146590492	146590786	26605	0.524183	ENSSSCG00000010740	ENSSSCT00000011752	TEX36	INTERGENIC
15	1025200	1025503	21580	0.400242	ENSSSCG00000028384	ENSSSCT00000023526	RND3	INTERGENIC
15	4381675	4381737	470553	0.61053	ENSSSCG00000015669	ENSSSCT00000017067	ACVR2A	INTERGENIC
15	4404298	4404423	493176	0.801567	ENSSSCG00000015669	ENSSSCT00000017067	ACVR2A	INTERGENIC
15	4911338	4911607	1000216	0.480039	ENSSSCG00000015669	ENSSSCT00000017067	ACVR2A	INTERGENIC
15	12640557	12641820	139667	0.588411	ENSSSCG00000023746	ENSSSCT00000022273		INTERGENIC
15	16252488	16252674	155932	0.513351	ENSSSCG00000024023	ENSSSCT00000023632	HNMT	INTERGENIC
15	17395651	17395728	115416	0.713629	ENSSSCG00000015687	ENSSSCT00000017087		INTERGENIC
15	18114074	18114374	10953	0.494947	ENSSSCG00000015688	ENSSSCT00000017088	CXCR4	INTERGENIC
15	19737934	19738237	27559	0.698228	ENSSSCG00000029118	ENSSSCT00000031021		INTERGENIC
15	20739734	20740474	373715	0.445641	ENSSSCG00000021945	ENSSSCT00000025536		INTERGENIC
15	22398735	22398927	14309	0.582944	ENSSSCG00000015707	ENSSSCT00000017107		INTERGENIC
15	25447817	25448422	208759	0.437845	ENSSSCG00000015711	ENSSSCT00000017111	DPP10	INTERGENIC
15	27440798	27441150	466643	0.560834	ENSSSCG00000015714	ENSSSCT00000017114	CCDC93	INTERGENIC
15	35592796	35593074	77768	0.399014	ENSSSCG00000027033	ENSSSCT00000023874		INTERGENIC
15	36839123	36839420	192567	0.457132	ENSSSCG00000025455	ENSSSCT00000031440	RALB	INTERGENIC
15	39080796	39081082	187099	0.454869	ENSSSCG00000030429	ENSSSCT00000027445		INTERGENIC
15	47831871	47832192	2207933	0.440934	ENSSSCG00000015772	ENSSSCT00000017173	AGA	INTERGENIC
15	52841766	52842049	80399	0.715637	ENSSSCG00000015790	ENSSSCT00000017193	SLC25A4	INTERGENIC
15	52854944	52855246	67202	0.715637	ENSSSCG00000015790	ENSSSCT00000017193	SLC25A4	INTERGENIC
15	58174738	58175023	613073	0.698699	ENSSSCG00000015830	ENSSSCT00000017238	UNC5D	INTERGENIC
15	66404151	66404999	16183	0.48164	ENSSSCG00000015864	ENSSSCT00000017275		INTERGENIC
15	67955906	67956050	96143	0.451981	ENSSSCG00000025518	ENSSSCT00000027217		INTERGENIC
15	69155366	69155423	92592	0.5811	ENSSSCG00000023896	ENSSSCT00000027912		INTERGENIC
15	79342872	79343019	20534	0.393017	ENSSSCG00000015901	ENSSSCT00000017314	GRB14	INTERGENIC
15	86328083	86328374	16178	0.627077	ENSSSCG00000015942	ENSSSCT00000017358		INTERGENIC
15	87106281	87106898	73306	0.73143	ENSSSCG00000025049	ENSSSCT00000032489	CYBRD1	INTERGENIC
15	88285486	88285763	29260	0.488229	ENSSSCG00000015959	ENSSSCT00000017377	RAPGEF4	INTERGENIC
15	91687322	91687616	158421	0.448533	ENSSSCG00000022222	ENSSSCT00000030369	MTX2	INTERGENIC
15	108708972	108709032	312060	0.501899	ENSSSCG00000016064	ENSSSCT00000017490	TMEFF2	INTERGENIC
15	116660304	116660730	32748	0.556339	ENSSSCG00000016107	ENSSSCT00000017537		INTERGENIC
15	124754697	124754986	14522	0.401252	ENSSSCG00000022830	ENSSSCT00000031966	KANSL1L	INTERGENIC
15	127099262	127101186	639119	0.391529	ENSSSCG00000016164	ENSSSCT00000017599	IKZF2	INTERGENIC
15	130488654	130488927	58151	0.417438	ENSSSCG00000016174	ENSSSCT00000017610	FN1	INTERGENIC
15	136973021	136974936	41785	0.55837	ENSSSCG00000016231	ENSSSCT00000028366		INTERGENIC
15	137182991	137184317	251755	0.415058	ENSSSCG00000016231	ENSSSCT00000028366		INTERGENIC
15	144434057	144434205	153995	0.39193	ENSSSCG00000016258	ENSSSCT00000017703		INTERGENIC
15	145068262	145068592	61533	0.457132	ENSSSCG00000016265	ENSSSCT00000017710		INTERGENIC
15	145769562	145769872	16888	0.400242	ENSSSCG00000025279	ENSSSCT00000028403		INTERGENIC
15	145952283	145952591	12434	0.412561	ENSSSCG00000016275	ENSSSCT00000017723		INTERGENIC
15	149057496	149057810	65552	0.414455	ENSSSCG00000023942	ENSSSCT00000024803	ARL4C	INTERGENIC
16	2652509	2652734	1183497	0.437845	ENSSSCG00000029792	ENSSSCT00000024898		INTERGENIC
16	4349544	4357138	19664	0.494871	ENSSSCG00000016782	ENSSSCT00000018269	FAM105A	INTERGENIC
16	7283046	7283356	453689	0.644347	ENSSSCG00000016795	ENSSSCT00000018284		INTERGENIC
16	7428326	7428605	598969	0.394297	ENSSSCG00000016795	ENSSSCT00000018284		INTERGENIC
16	9895639	9901140	372375	0.511148	ENSSSCG00000028579	ENSSSCT00000028856		INTERGENIC
16	9902822	9903224	370291	0.511148	ENSSSCG00000028579	ENSSSCT00000028856		INTERGENIC
16	10033611	10033892	239623	0.592521	ENSSSCG00000028579	ENSSSCT00000028856		INTERGENIC
16	17101248	17101587	1249714	0.487758	ENSSSCG00000016806	ENSSSCT00000018296	CDH6	INTERGENIC
16	17108705	17111401	1239900	0.413445	ENSSSCG00000016806	ENSSSCT00000018296	CDH6	INTERGENIC
16	22019084	22019375	103133	0.492943	ENSSSCG00000016831	ENSSSCT00000018326	SPEF2	INTERGENIC
16	29979769	29981697	273760	0.49035	ENSSSCG00000016877	ENSSSCT00000018381	NNT	INTERGENIC
16	31408894	31408959	59945	0.595707	ENSSSCG00000016881	ENSSSCT00000018385	ATP5H	INTERGENIC
16	33140992	33146870	581990	0.486691	ENSSSCG00000016883	ENSSSCT00000018387	ISL1	INTERGENIC
16	48862645	48863014	155129	0.589795	ENSSSCG00000016956	ENSSSCT00000018465		INTERGENIC
16	51020530	51020820	35314	0.473737	ENSSSCG00000024880	ENSSSCT00000030176		INTERGENIC
16	53757873	53758139	423309	0.450177	ENSSSCG00000029037	ENSSSCT00000025609		INTERGENIC
16	62483589	62491123	1260271	0.462418	ENSSSCG00000017019	ENSSSCT00000018531		INTERGENIC
16	62718951	62719771	1495633	0.55837	ENSSSCG00000017019	ENSSSCT00000018531		INTERGENIC
16	62741422	62741706	1518104	0.415796	ENSSSCG00000017019	ENSSSCT00000018531		INTERGENIC
16	63709749	63710040	723800	0.391869	ENSSSCG00000022115	ENSSSCT00000023742		INTERGENIC
16	64396703	64396858	36982	0.494887	ENSSSCG00000022115	ENSSSCT00000023742		INTERGENIC
16	71360996	71361196	16227	0.420499	ENSSSCG00000017047	ENSSSCT00000018560	CLINT1	INTERGENIC
16	72021799	72022066	10318	0.444633	ENSSSCG00000017058	ENSSSCT00000018572	MED7	INTERGENIC
16	72033490	72033876	1106	0.418081	ENSSSCG00000017058	ENSSSCT00000018572	MED7	INTERGENIC
16	77423015	77423087	20192	0.414455	ENSSSCG00000017079	ENSSSCT00000018595	G3BP1	INTERGENIC
16	81463179	81463478	134847	0.39629	ENSSSCG00000017102	ENSSSCT00000018620	PAPD7	INTERGENIC
16	83204804	83205901	305783	0.454815	ENSSSCG00000017110	ENSSSCT00000018628		INTERGENIC
17	8806837	8807126	522846	0.476745	ENSSSCG00000006999	ENSSSCT00000007665	ZFP42	INTERGENIC
17	8879185	8879466	460324	0.434028	ENSSSCG00000007000	ENSSSCT00000007666	FAT1	INTERGENIC
17	13242647	13242938	45422	0.404215	ENSSSCG00000007032	ENSSSCT00000007701	PLAT	INTERGENIC
17	15969423	15969505	5668	0.434028	ENSSSCG00000007048	ENSSSCT00000007717	CRLS1	INTERGENIC
17	17104093	17104156	51484	0.552974	ENSSSCG00000022670	ENSSSCT00000007726		INTERGENIC
17	37723039	37723547	72394	0.419657	ENSSSCG00000007179	ENSSSCT00000007853	STK35	INTERGENIC
17	50005850	50005919	332976	0.501485	ENSSSCG00000007361	ENSSSCT00000008056		INTERGENIC
17	53197600	53197824	11792	0.39266	ENSSSCG00000022258	ENSSSCT00000031562		INTERGENIC
17	57905300	57905594	40518	0.460053	ENSSSCG00000024816	ENSSSCT00000026517		INTERGENIC
17	59092369	59092689	207485	0.50648	ENSSSCG00000007476	ENSSSCT00000008182	KCNG1	INTERGENIC
17	59877764	59877838	107089	0.410829	ENSSSCG00000007481	ENSSSCT00000008189	ZFP64	INTERGENIC
17	60720004	60720482	328938	0.554359	ENSSSCG00000007482	ENSSSCT00000008190	TSHZ2	INTERGENIC
17	61514365	61514992	204719	0.530528	ENSSSCG00000007484	ENSSSCT00000036354	ZNF217	INTERGENIC
17	64306140	64306424	21868	0.455322	ENSSSCG00000007499	ENSSSCT00000008209	TFAP2C	INTERGENIC
18	3834068	3834197	209372	0.445573	ENSSSCG00000016424	ENSSSCT00000017885		INTERGENIC
18	5151372	5151655	174742	0.624757	ENSSSCG00000016428	ENSSSCT00000017889	CCT8L2	INTERGENIC
18	7122679	7122995	11216	0.448308	ENSSSCG00000028274	ENSSSCT00000031482	FAM131B	INTERGENIC
18	8224815	8225131	10777	0.448533	ENSSSCG00000029612	ENSSSCT00000029326		INTERGENIC
18	13882808	13883082	424631	0.571173	ENSSSCG00000027601	ENSSSCT00000026748	FAM180A	INTERGENIC
18	15493094	15493608	103113	0.414455	ENSSSCG00000016539	ENSSSCT00000018009	AKR1B1	INTERGENIC
18	19847137	19847434	15298	0.538836	ENSSSCG00000016564	ENSSSCT00000018034	UBE2H	INTERGENIC
18	25267841	25267919	10483	0.399014	ENSSSCG00000016603	ENSSSCT00000018076		INTERGENIC
18	25611583	25611865	111589	0.471452	ENSSSCG00000016608	ENSSSCT00000018081	IQUB	INTERGENIC
18	29890194	29890475	33468	0.412758	ENSSSCG00000016623	ENSSSCT00000025685	ANKRD7	INTERGENIC
18	37237114	37237175	56897	0.49547	ENSSSCG00000016651	ENSSSCT00000018129		INTERGENIC
18	43649267	43649566	219814	0.468657	ENSSSCG00000016665	ENSSSCT00000029081	BMPER	INTERGENIC
18	44587404	44587684	56749	0.398218	ENSSSCG00000022464	ENSSSCT00000026958	KBTBD2	INTERGENIC
