# Supplementary material for: Genome-wide analysis of structural variants reveals genetic differences in Chinese pigs
Source: PLoS One. 2017 Oct 24;12(10):e0186721. doi: 10.1371/journal.pone.0186721 (PMC5655481; doi:10.1371/journal.pone.0186721)
Supplement: S12 Table — (XLSX) [file pone.0186721.s027.xlsx]

## Sheet: S12 Table
S12 Table. Regions of DEL-DC clustered with high Fst levels of deletions and SNPs in high LD.
Chromosome	Start position	End position	Deletions number	SNPs number	Cluster length
1	15302095	15306760	1	17	4666
1	22166892	22167571	1	1	680
1	22275163	22384175	1	11	109013
1	34404079	34405313	1	3	1235
1	40868957	40872570	1	5	3614
1	87540063	87568479	1	27	28417
1	93212974	93219522	1	24	6549
1	93263025	93403643	1	15	140619
1	94114548	94115027	1	2	480
1	129688888	129689461	1	2	574
1	167223018	167223780	1	1	763
1	171818340	171830277	1	96	11938
1	182544218	182584345	1	10	40128
1	196798269	196811899	1	18	13631
1	200737016	200773324	1	20	36309
1	218518974	218580215	3	77	61242
1	218601897	218618848	1	8	16952
1	224251677	224283645	1	19	31969
1	241366580	241455784	2	541	89205
1	253149094	253311117	1	182	162024
1	270170607	270175870	1	18	5264
1	270362783	270364671	1	5	1889
1	270450055	270469233	1	31	19179
1	270678617	270741858	1	4	63242
1	270958067	270960255	1	1	2189
1	275573762	275574050	1	7	289
1	279099313	279100017	1	3	705
1	282318541	282321821	1	4	3281
1	283894817	283898495	1	9	3679
1	291021685	291024458	1	2	2774
2	8246919	8247491	1	2	573
2	21238835	21243919	1	1	5085
2	32898213	32898805	1	2	593
2	40073676	40083237	1	17	9562
2	43037597	43040873	1	1	3277
2	44615455	44615577	1	1	123
2	60492234	60493993	1	18	1760
2	62036726	62045849	1	9	9124
2	70876037	70894708	1	2	18672
2	81087464	81093190	1	2	5727
2	84201860	84281961	1	1	80102
2	85748213	85750280	1	11	2068
2	93377966	93502922	1	13	124957
2	112054019	112066409	1	7	12391
2	112472477	112473109	1	1	633
2	119504615	119511201	1	10	6587
2	120977352	120979358	1	10	2007
2	121532895	121540563	1	2	7669
2	126585374	126601891	1	9	16518
2	126710899	126739180	1	31	28282
2	129898440	129906314	1	10	7875
2	130268970	130270256	1	10	1287
2	154255973	154261547	1	20	5575
2	159244083	159244594	1	2	512
3	7527930	7534999	1	14	7070
3	9446957	9447793	1	1	837
3	10234522	10236454	1	1	1933
3	29848687	29850025	1	8	1339
3	32107185	32119653	1	8	12469
3	54893211	54893591	1	1	381
3	57214645	57301424	1	18	86780
3	59273522	59286363	1	28	12842
3	68084871	68138510	1	111	53640
3	75459912	75502334	3	118	42423
3	78012528	78013632	1	1	1105
3	80447115	80464209	1	16	17095
3	98773872	98775278	1	6	1407
3	109410487	109426260	1	12	15774
3	114358564	114398642	2	105	40079
3	120860625	120860964	1	1	340
4	2855388	2862301	1	5	6914
4	5501823	5503425	1	2	1603
4	11376683	11378077	1	5	1395
4	15224035	15226910	1	26	2876
4	26821540	26824990	1	9	3451
4	30985981	30994121	1	3	8141
4	37076754	37097893	1	43	21140
4	46154096	46155747	1	5	1652
4	50944237	51078327	2	251	134091
4	53741993	53763196	1	2	21204
4	60042895	60058742	1	125	15848
4	65268184	65269755	1	1	1572
4	67381615	67389010	1	2	7396
4	67442520	67444773	1	22	2254
4	79727093	79727893	1	1	801
4	84106615	84112030	1	14	5416
4	84327904	84328499	1	6	596
4	87218398	87224494	1	2	6097
4	88007303	88029352	1	8	22050
4	90422934	90428156	1	17	5223
4	90431003	90438617	1	33	7615
4	113365792	113368085	1	3	2294
4	124344703	124347980	1	7	3278
4	131126546	131126614	1	1	69
5	292485	293981	1	13	1497
5	5219148	5223386	1	43	4239
5	8087033	8087218	1	2	186
5	16843776	16844905	1	6	1130
5	22768480	22783588	1	2	15109
5	27902715	27913541	1	130	10827
5	28406822	28407757	1	10	936
5	28995871	29006417	1	5	10547
5	33845901	33881847	1	124	35947
5	35112616	35112924	1	1	309
5	35169548	35170028	1	1	481
5	42490741	42545201	1	16	54461
5	42821914	42825490	1	1	3577
5	55121837	55126813	1	14	4977
5	75704654	75707107	1	1	2454
5	80670359	80671445	1	2	1087
5	87837436	87838438	1	4	1003
5	109246495	109624313	1	6	377819
6	1023831	1024118	1	1	288
6	9309947	9310170	1	2	224
6	12252616	12254796	1	1	2181
6	24961818	24963752	1	1	1935
6	30447094	30447385	1	2	292
6	32652247	32658534	1	5	6288
6	37780895	37781389	1	3	495
6	38293940	38296604	1	15	2665
6	54494151	54578438	1	16	84288
6	73269538	73291913	1	13	22376
6	85000057	85111620	1	7	111564
6	107132224	107136786	1	15	4563
6	117856561	117860277	1	11	3717
6	125440736	125442356	1	5	1621
6	130218149	130219132	1	2	984
6	131736073	131738987	1	3	2915
6	138048873	138064894	1	40	16022
6	153183602	153187706	1	2	4105
6	153442204	153442768	1	2	565
7	9739459	9739887	1	4	429
7	39621489	39625380	1	4	3892
7	53435382	53437936	1	18	2555
7	57021004	57021807	1	6	804
7	57689868	57693344	1	13	3477
7	59331148	59334123	1	4	2976
7	67187620	67190269	1	15	2650
7	67203121	67278068	1	34	74948
7	75714350	75757572	1	8	43223
7	77948866	77962073	1	19	13208
7	78882083	78925565	1	13	43483
7	80571623	80617679	1	2	46057
7	89171387	89171726	1	1	340
7	110946998	110989352	1	32	42355
7	114995356	114999113	1	2	3758
7	119645377	119648182	1	17	2806
8	14211269	14211615	1	1	347
8	16909214	16909661	1	4	448
8	20939871	20940356	1	3	486
8	26043057	26070801	1	1	27745
8	32197451	32199833	1	1	2383
8	34683001	34683804	1	2	804
8	40333179	40335887	1	1	2709
8	53782361	53968933	2	1	186573
8	54688945	54693719	1	2	4775
8	54705583	54738037	1	18	32455
8	55880759	56291129	1	97	410371
8	61137551	61252015	1	68	114465
8	75120232	75123173	1	20	2942
8	87230993	87231311	1	1	319
8	88082186	88086969	1	4	4784
8	102229187	102237638	1	4	8452
8	105213472	105447913	1	60	234442
8	106194610	106209755	1	2	15146
8	115560865	115572823	1	2	11959
8	117876869	117878407	1	11	1539
8	119844406	119845558	1	4	1153
8	126623043	126696907	1	5	73865
8	127115360	127119480	1	2	4121
8	129242408	129246711	1	3	4304
8	139467130	139467558	1	3	429
8	140285447	140287783	1	4	2337
9	3020162	3024364	1	17	4203
9	25336242	25340061	1	49	3820
9	29892644	29894023	1	11	1380
9	31906872	31921080	1	76	14209
9	33756459	33764471	1	3	8013
9	35584635	35586886	1	8	2252
9	43763651	43764945	1	9	1295
9	47048124	47048678	1	3	555
9	49490591	49678512	2	31	187922
9	62620892	63448270	2	6	827379
9	68595576	68620038	1	5	24463
9	72001017	72001980	1	1	964
9	77933265	77936488	1	5	3224
9	78720296	78797379	1	20	77084
9	84217760	84219506	1	2	1747
9	102167775	102167921	1	1	147
9	115081695	115083380	1	13	1686
9	116282305	116282544	1	1	240
9	119386431	119450438	1	36	64008
9	121202528	121202699	1	3	172
9	124983417	124997232	1	2	13816
9	133352863	133353377	1	1	515
9	138630732	138630903	1	4	172
9	141784738	141785198	1	1	461
10	11749560	11769610	1	15	20051
10	17027758	17028715	1	2	958
10	19719440	19720346	1	1	907
10	24631600	24634666	1	22	3067
10	28590206	28590555	1	1	350
10	49716828	49719639	1	12	2812
11	7957783	7962143	1	6	4361
11	8248519	8251173	1	19	2655
11	16696188	16698610	1	13	2423
11	18198102	18206801	2	47	8700
11	26852184	26852354	1	1	171
11	53829835	53831067	1	2	1233
11	58591987	58656108	1	25	64122
11	64463797	64466639	1	10	2843
11	69640529	69641108	1	7	580
11	70314557	70316445	1	8	1889
11	72742814	72743219	1	2	406
12	13845994	14420075	1	6	574082
12	14738814	14739479	1	10	666
12	15185384	15189140	1	14	3757
12	15472412	15473094	1	1	683
12	16661949	16663898	1	22	1950
12	60954800	60955299	1	2	500
13	7564293	7566480	1	3	2188
13	7652449	7659655	1	28	7207
13	11475407	11476516	1	1	1110
13	15215584	15216009	1	1	426
13	26312124	26337201	1	6	25078
13	28351677	28353090	1	1	1414
13	41772124	41817389	1	3	45266
13	43689466	43704152	1	9	14687
13	51835163	51835529	1	4	367
13	54882126	54883176	1	3	1051
13	70718208	70794631	1	54	76424
13	73299706	73349079	1	22	49374
13	108996899	108997479	1	1	581
13	116974459	117143930	1	50	169472
13	125444844	125519904	1	46	75061
13	173233045	173466579	1	107	233535
13	173541232	173545139	1	4	3908
13	186817982	186823567	1	10	5586
13	187241290	187252400	1	4	11111
13	192989487	192989801	1	1	315
13	196138506	196164282	1	30	25777
13	202489015	202489854	1	1	840
13	202559138	202562902	1	21	3765
13	204128836	204130650	1	6	1815
14	7555534	7671240	2	17	115707
14	17072848	17075248	1	5	2401
14	23829213	23832437	1	7	3225
14	26839455	26839884	1	1	430
14	31197373	31207125	1	2	9753
14	34577456	34587059	1	2	9604
14	60733149	60757243	2	14	24095
14	64029391	64044247	1	20	14857
14	67790446	67846210	1	4	55765
14	74148158	74150892	1	23	2735
14	86697874	86700281	1	18	2408
14	91658814	91691595	1	39	32782
14	91970209	91973557	1	22	3349
14	92723658	92739948	1	84	16291
14	97893946	97894881	1	1	936
14	98637668	98638165	1	2	498
14	108433380	108436019	1	11	2640
14	108522971	108525016	1	1	2046
14	109368488	109370606	1	1	2119
14	109724938	109727443	1	4	2506
14	111600619	111601880	1	5	1262
14	117751531	117760883	1	3	9353
14	119954649	119960891	1	23	6243
14	123104927	123139777	2	19	34851
14	126211357	126211710	1	1	354
14	126344156	126348961	1	2	4806
14	130475617	130482014	1	8	6398
14	136071507	136797734	1	2	726228
14	137080170	137081182	1	1	1013
14	137122639	137123387	1	6	749
14	140584506	140586269	1	8	1764
14	146590402	146590786	1	2	385
15	4380950	4381737	1	3	788
15	4404178	4404423	1	3	246
15	4910012	4911607	1	7	1596
15	9802941	9804407	1	3	1467
15	12640381	12641820	1	2	1440
15	16251351	16252674	1	7	1324
15	17391570	17395728	1	1	4159
15	18113846	18114374	1	2	529
15	18546109	18566171	1	17	20063
15	22398494	22398927	1	1	434
15	27440195	27441150	1	8	956
15	39079360	39081082	1	4	1723
15	47830882	47832192	1	1	1311
15	52841766	52855246	2	41	13481
15	58165439	58175023	1	42	9585
15	66403469	66404999	1	1	1531
15	67913418	67956050	1	36	42633
15	69114001	69155423	1	109	41423
15	79965686	80083327	1	21	117642
15	86321038	86328374	1	28	7337
15	86927282	86928544	1	10	1263
15	87105147	87106898	1	5	1752
15	88280311	88285763	1	21	5453
15	91684886	91687616	1	31	2731
15	96690146	96694337	1	17	4192
15	108696627	108709032	1	16	12406
15	116658432	116660730	1	19	2299
15	124633848	124640765	1	12	6918
15	124751760	124754986	1	1	3227
15	136972627	136974936	1	1	2310
16	4347777	4357138	1	6	9362
16	7282954	7283356	1	4	403
16	10023136	10033892	1	7	10757
16	22015718	22019375	1	5	3658
16	29955577	29981697	1	23	26121
16	31151488	31172950	1	8	21463
16	31405868	31408959	1	3	3092
16	33139254	33146870	1	2	7617
16	47079588	47101506	1	9	21919
16	48846047	48863014	1	81	16968
16	53697453	53758139	1	40	60687
16	62474814	62491123	1	3	16310
16	62711089	62719771	1	12	8683
16	64393656	64396858	1	9	3203
16	82742581	82747702	1	3	5122
17	17100546	17104156	1	1	3611
17	18858984	18859395	1	1	412
17	20570012	20586315	1	6	16304
17	28316049	28320946	1	12	4898
17	30088144	30095661	1	7	7518
17	54392068	54392581	1	2	514
17	57034180	57034815	1	2	636
17	57904193	57905594	1	1	1402
17	60718765	60720482	1	11	1718
17	61514215	61514992	1	3	778
17	64306100	64306424	1	2	325
18	7119837	7122995	1	15	3159
18	8223893	8225131	1	3	1239
18	13881947	13883082	1	3	1136
18	16088376	16088773	1	2	398
18	19834779	19847434	1	20	12656
18	25606900	25611865	1	3	4966
18	37236332	37237175	1	1	844
18	43636182	43649566	1	12	13385
18	52618072	52632903	1	5	14832
