# Supplementary material for: Genome-wide analysis of structural variants reveals genetic differences in Chinese pigs
Source: PLoS One. 2017 Oct 24;12(10):e0186721. doi: 10.1371/journal.pone.0186721 (PMC5655481; doi:10.1371/journal.pone.0186721)
Supplement: S13 Table — (XLSX) [file pone.0186721.s028.xlsx]

## Sheet: S13 Table
S13 Table. Intronic and intergenic deletion sites compared to wild boars (Yellow: NCPG vs. WILD, Green: SCPG vs. WILD).
Chromosome	Start position	End position	Distance to TSS	LAIWU vs. WILD	MIN vs. WILD	HETAO vs. WILD	BMX vs. WILD	WZS vs. WILD	LUCHUAN vs. WILD	Genomic region	DEL-DC (yes/no)
1	15306480	15306760	283671	0	0	1.19696e-16	0.542857	0.433333	0.733333	INTERGENIC	yes
1	18841564	18841841	43423	0.13	0.0526316	0.504348	0.3	0	0.0142857	INTERGENIC	no
1	18990956	18991290	87164	0	0.166667	0.372727	0.1	0	0.1	INTERGENIC	no
1	22167248	22167571	116699	0.0333333	0.228571	0.138462	0.2	0.2	0.0285714	INTERGENIC	yes
1	22383690	22384175	333141	0.561538	0.45	0.678571	0	0	0	INTERGENIC	yes
1	24675349	24675399	185242	0	0	0	0.433333	0.25	0.32	INTERGENIC	no
1	34405015	34405313	36373	0	0.228571	0.6	0.0285714	0	0.2	INTERGENIC	yes
1	40872372	40872570	-	0.345455	0.13	0	0.25	0	0.25	INTRON	yes
1	43315060	43315511	169117	0.1	0	0.1	0	0.0625	0.584615	INTERGENIC	no
1	54715740	54718412	262183	0	0	1.19696e-16	0.466667	0.433333	0.36	INTERGENIC	no
1	59695646	59695947	-	0.1	0.1	0.2	0	0.584615	0.82	INTRON	no
1	64140583	64140862	-	0	0	0	0.36	0.36	0.514286	INTRON	no
1	80883370	80883464	-	1.19696e-16	1.19696e-16	0.36	0.82	0.3	0.909091	INTRON	no
1	85209653	85209941	5937	0.36	0.6	0.333333	0	0	0.2	INTERGENIC	no
1	87568164	87568479	106300	0	0	0.1	0.82	0.733333	0.909091	INTERGENIC	yes
1	93219232	93219522	-	0	0.36	0	0.385366	0.138462	0.542857	INTRON	yes
1	93403271	93403643	-	0.2	0.2	0	0.36	0.0333333	0.36	INTRON	yes
1	94114928	94115027	273193	1.19696e-16	0.0769231	0	0.576471	0.909091	0.909091	INTERGENIC	yes
1	96394743	96396203	28871	1.19696e-16	1.19696e-16	0	0.3	0.385366	0.266667	INTERGENIC	no
1	97353608	97353744	-	0.25	0	0.0769231	0.0526316	0.228571	0	INTRON	no
1	105932265	105936407	-	0.733333	0.36	0.542857	0	1.19696e-16	1.19696e-16	INTRON	no
1	109014689	109015006	144341	0.504348	0.504348	0.266667	1.19696e-16	0	1.19696e-16	INTERGENIC	no
1	110364414	110364486	-	0	0	0	0.514286	0.2	0.4	INTRON	no
1	119706077	119708284	-	0.0842105	0.571429	0.571429	0	0	0	INTRON	no
1	126266670	126267838	94190	0.433333	0	0	0.433333	0.433333	0.433333	INTERGENIC	no
1	128954902	128955316	54905	0.2	0.2	0.2	0	0.0666667	0.0666667	INTERGENIC	no
1	129689180	129689461	539190	0.3	0.3	0.3	0	0.13	0	INTERGENIC	yes
1	140896020	140896319	-	0.385366	0	0	0.0625	0.0625	0.36	INTRON	no
1	152570102	152570322	55556	0.2	0.2	0.2	0.1	0	0	INTERGENIC	no
1	167223446	167223780	32473	0.414634	0.123077	0.123077	0.803279	0.7	0.909091	INTERGENIC	yes
1	171829957	171830277	1083509	0.16	0.16	0.13	0.123077	0.0142857	0.3	INTERGENIC	yes
1	174758669	174758730	565593	0.356098	0.22	0	0.148387	0.025	0.32	INTERGENIC	no
1	182584177	182584345	183818	0	0	0	0.466667	0.36	0.571429	INTERGENIC	yes
1	196811596	196811899	36644	0.625	0.625	0.625	0	0	0	INTERGENIC	yes
1	199857851	199858144	-	0	0	0.2	0.576471	0.45	0.711111	INTRON	no
1	200773029	200773324	48584	0.82	0.1	0.625	0	1.19696e-16	0	INTERGENIC	yes
1	216619886	216620583	-	1.19696e-16	0	1.19696e-16	0.5	0.5	0.5	INTRON	no
1	218524802	218527163	24557	0	0.225806	0	0.803279	0.7	0.909091	INTERGENIC	yes
1	218571803	218572084	-	0	0.225806	0	0.803279	0.7	0.909091	INTRON	yes
1	218579902	218580215	-	1.19696e-16	0.4	0.133333	0.909091	0.82	1	INTRON	yes
1	218618546	218618848	5420	0.45	0	0	0.711111	0.711111	0.711111	INTERGENIC	yes
1	224283343	224283645	137593	0.4	0.4	0.4	0.0526316	0.169231	0.414634	INTERGENIC	yes
1	230243860	230244317	432747	0.166667	0	0.466667	0.0333333	0	0.0666667	INTERGENIC	no
1	241384578	241388095	9709	0.7	0.909091	0.7	0.0769231	0.187097	0	INTERGENIC	yes
1	253310932	253311117	321267	0	0.1	0	0.584615	0.475	0.22	INTERGENIC	yes
1	270175568	270175870	12383	0.542857	0.36	0.733333	0	1.19696e-16	0	INTERGENIC	yes
1	270364376	270364671	-	0.6	0.187097	0.803279	0	0	1.19696e-16	INTRON	yes
1	270468844	270469233	-	0.133333	0.266667	0.266667	0.433333	0	0.1	INTRON	yes
1	270741582	270741858	76910	0.45	0.0666667	0.576471	0	0	0.133333	INTERGENIC	yes
1	270959954	270960255	141186	0.1	0.678571	0.8	0	0	0	INTERGENIC	yes
1	274185497	274185574	399216	0.025	0.025	0	0.0210526	0.107692	0.356098	INTERGENIC	no
1	275573932	275574050	302	0.2	0.0666667	0	0.711111	0.576471	0.711111	INTERGENIC	yes
1	279099952	279100017	38392	0.909091	0.576471	0.678571	0.187097	0	1.19696e-16	INTERGENIC	yes
1	282321736	282321821	3823	0.2	0.2	0.2	0.169231	0.733333	0.733333	INTERGENIC	yes
1	283898190	283898495	10278	0	0.0285714	0	0.6	0.228571	0.138462	INTERGENIC	yes
1	287179797	287180084	365835	0	1.19696e-16	0.133333	0.466667	0.625	0.65	INTERGENIC	no
1	291024406	291024458	440990	0.82	0.345455	0.345455	0	0	0.1	INTERGENIC	yes
1	299398722	299399016	2949	0.3	0.909091	0.36	1.19696e-16	1.19696e-16	0	INTERGENIC	no
1	302061003	302061064	-	0	0	0	0.25	0.2	0.625	INTRON	no
1	304195713	304195995	9636	0.36	0.187097	0.36	0	0	0	INTERGENIC	no
1	305089037	305089341	-	0	0	0	0.433333	0.3	0.82	INTRON	no
2	8247211	8247491	18282	0	0.1	0.1	0.345455	0.0625	0.475	INTERGENIC	yes
2	13652996	13653319	81406	0.452174	1.19696e-16	0	0.909091	0.7	0.7	INTERGENIC	no
2	16774788	16775087	-	0	0.0625	0.0625	0.385366	0.0526316	0.138462	INTRON	no
2	21239179	21243919	540470	0	0.1	0.1	0	0.584615	0.475	INTERGENIC	yes
2	30842854	30842955	59238	0	0	0	0.433333	0.2	0.466667	INTERGENIC	no
2	32898497	32898805	26347	0.0333333	0.711111	0.45	0	0	0.133333	INTERGENIC	yes
2	40080165	40083237	29117	0.542857	0.25	0.0526316	0.36	0.0625	0.36	INTERGENIC	yes
2	43039124	43040873	117687	0.1	0.625	0.625	0	0.2	0.25	INTERGENIC	yes
2	44615509	44615577	5100	0.2	0	0.2	0.333333	0.257143	0.169231	INTERGENIC	yes
2	50275327	50275422	58089	0.123077	0	0.0142857	0.257143	0.372727	0.13	INTERGENIC	no
2	51590611	51590888	278784	0.1	0.1	0	0.475	0	0.372727	INTERGENIC	no
2	59157825	59157971	48	0	0	0.1	0.542857	0.909091	1.19696e-16	INTERGENIC	no
2	60493651	60493993	10834	0.1	0	0.478261	0	0	0.25	INTERGENIC	yes
2	62045599	62045849	13270	0.25	0.0142857	0.372727	0.1	0.1	0.1	INTERGENIC	yes
2	64377686	64378829	71160	0.625	0.625	0.478261	0.228571	0.1	0	INTERGENIC	no
2	70894628	70894708	8964	0.466667	0.466667	0.166667	0	0	0	INTERGENIC	yes
2	81092891	81093190	21165	0	0.107692	0	0.32	0.148387	0.32	INTERGENIC	yes
2	84281847	84281961	12013	0.0333333	0.166667	0.0666667	0.466667	0.3	0.466667	INTERGENIC	yes
2	85749979	85750280	18141	0.561538	0.345455	0.82	0	0	0.1	INTERGENIC	yes
2	93500101	93502922	-	0.1	0	0	0.571429	1	0.711111	INTRON	yes
2	106472801	106472866	-	0.133333	0.133333	0.133333	0	0.133333	0.711111	INTRON	no
2	111532639	111532938	448843	0.228571	0.0181818	0	0.2	0.2	0.2	INTERGENIC	no
2	112066084	112066409	-	1.19696e-16	0	0	0.733333	0.625	0.909091	INTRON	yes
2	112472810	112473109	-	0.123077	0	0.3	0.13	3.46945e-18	0.504348	INTRON	yes
2	112608636	112608748	-	0	0	0	0.733333	0.1	0.3	INTRON	no
2	116648531	116651642	443836	0	0	0	0.542857	0.107692	0.542857	INTERGENIC	no
2	119510893	119511201	377138	0.0769231	0.0769231	0	0.148387	0.025	0.025	INTERGENIC	yes
2	120979074	120979358	133329	0.0285714	0.2	0	0.138462	0.107692	0.475	INTERGENIC	yes
2	121034863	121036750	189118	0.133333	0.133333	0.133333	0.0333333	0	0.0333333	INTERGENIC	no
2	121498333	121498636	-	0.6	0	0.169231	0	0.0285714	0.0285714	INTRON	no
2	121540312	121540563	-	0.504348	0.1	0.228571	0.123077	0	0.0142857	INTRON	yes
2	126599936	126601891	1070862	0	0	1.19696e-16	0.82	0.733333	0.82	INTERGENIC	yes
2	126738884	126739180	1209810	0.1	0.166667	0	0.584615	0.475	0.475	INTERGENIC	yes
2	129906090	129906314	57132	0.82	0.82	0.1	0	0	0	INTERGENIC	yes
2	130269950	130270256	58091	0.2	0.36	0.0181818	0.2	0.2	0.2	INTERGENIC	yes
2	130666881	130667177	18553	0	0.475	0.1	0.1	0.1	0.1	INTERGENIC	no
2	136374175	136374459	-	0.0142857	0.123077	3.46945e-18	0.504348	0.257143	0.65	INTRON	no
2	140644374	140644664	9107	0	0.133333	0	0.7	0.475	0.475	INTERGENIC	no
2	144656022	144656091	80461	1.19696e-16	0	1.19696e-16	0.504348	0.478261	0.803279	INTERGENIC	no
2	145272604	145272745	191806	0.452174	0	0.504348	1.19696e-16	0	1.19696e-16	INTERGENIC	no
2	148337395	148337695	-	0	0.7	0.45	0	0	0	INTRON	no
2	152347166	152347454	1216673	0.1	0.1	0.1	0.166667	0	0.0625	INTERGENIC	no
2	153635945	153636265	16925	0.36	0.36	0.36	0.0625	0	0.0526316	INTERGENIC	no
2	154261290	154261547	7351	0	0	0	0.6	0.466667	0.65	INTERGENIC	yes
2	154261979	154262254	6644	0.1	0.1	0.1	0.45	0.166667	0.372727	INTERGENIC	no
2	159244311	159244594	10334	0.13	0.625	0.625	0	0.0769231	0	INTERGENIC	yes
3	887207	887385	8014	0	0.5	0.5	0.5	0.333333	0.0666667	INTERGENIC	no
3	5197510	5197575	-	0.1	0.1	0.1	0.133333	0	0.7	INTRON	no
3	7534696	7534999	30425	0.909091	0.504348	0.478261	1.19696e-16	0	0	INTERGENIC	yes
3	7799234	7799545	11707	0.0333333	0	0.133333	0.133333	0	0.266667	INTERGENIC	no
3	9447515	9447793	19590	0	0.1	0.1	0.372727	0.0625	0.7	INTERGENIC	yes
3	10234795	10236454	-	0.542857	0.0526316	0.542857	0	0	0.36	INTRON	yes
3	16527490	16527563	-	0	0	0	0.36	0.2	0.733333	INTRON	no
3	29849733	29850025	-	0.385366	0.576471	0.3	1.19696e-16	1.19696e-16	1.19696e-16	INTRON	yes
3	32119357	32119653	6530	0.433333	0.433333	0.0333333	0.1	0	0	INTERGENIC	yes
3	37401687	37404236	877256	0.2	0.2	0.318182	0.2	0.2	0.6	INTERGENIC	no
3	50038608	50039619	4603	0	0	0	0.466667	0.433333	0.25	INTERGENIC	no
3	50727821	50728156	-	0.25	0.0769231	0.0769231	0.1	0	0.0210526	INTRON	no
3	54893289	54893591	26309	0.82	0.7	0.25	0	0	0.1	INTERGENIC	yes
3	57299849	57301424	-	0	0	0	0.733333	0.733333	0.65	INTRON	yes
3	59286007	59286363	-	0	0	1.19696e-16	0.711111	0.514286	0.542857	INTRON	yes
3	64050979	64051281	912182	0.123077	0.0142857	0.0210526	0.257143	0.228571	0.372727	INTERGENIC	no
3	68137649	68138510	2291	0	0	0	0.625	0.542857	0.542857	INTERGENIC	yes
3	69576512	69576677	137610	0.1	0.0142857	0	0.166667	0.584615	0.133333	INTERGENIC	no
3	72111952	72112226	-	0	0	0	0.514286	0.36	0.625	INTRON	no
3	75487062	75487370	-	0.65	0.0526316	0.504348	0	0.0142857	0.3	INTRON	yes
3	75490737	75491017	-	0.65	0.0526316	0.504348	0	0.0142857	0.3	INTRON	yes
3	75502045	75502334	7385	0.65	0.0526316	0.504348	0	0.0142857	0.3	INTERGENIC	yes
3	75785088	75786497	28858	0.25	0	0.0769231	0.1	0.0210526	0.1	INTERGENIC	no
3	78013537	78013632	348026	0	0	0	0.82	0.36	0.25	INTERGENIC	yes
3	80463854	80464209	52121	0.6	0.333333	0	0.2	0	0.2	INTERGENIC	yes
3	85357532	85357594	-	0.32	0.433333	0.4	0	1.19696e-16	0	INTRON	no
3	97328464	97328768	172219	0.36	0.36	0.36	0.138462	0.0625	0	INTERGENIC	no
3	98774967	98775278	42565	0.25	0	0.25	0.228571	0	0	INTERGENIC	yes
3	107115348	107115678	-	0.45	0.133333	0	0	0	0	INTRON	no
3	109425981	109426260	-	0.025	0.45	0.0625	0.1	0.1	0.1	INTRON	yes
3	110017674	110018003	-	0.82	0.133333	0.1	0.1	0	0.1	INTRON	no
3	113167382	113167435	102533	0	0.433333	0	0.433333	0.133333	0.133333	INTERGENIC	no
3	114381269	114381364	-	0.0666667	0.466667	3.46945e-18	0	0.166667	0.3	INTRON	yes
3	114398322	114398642	-	0.0666667	0.466667	3.46945e-18	0	0.3	0.3	INTRON	yes
3	115663419	115663734	124310	0.1	0.1	0.1	0.025	0.133333	0.345455	INTERGENIC	no
3	118021237	118021539	81970	0.0210526	0	0.0210526	0.187097	0.187097	0.36	INTERGENIC	no
3	120860671	120860964	47111	0.138462	0.542857	0.542857	0.0625	0.0625	0	INTERGENIC	yes
3	125084298	125084376	143675	0.3	0	0.3	0	0	0.16	INTERGENIC	no
3	128915970	128916322	300379	0	0	0.266667	0	0.433333	0.266667	INTERGENIC	no
3	133611699	133611991	129139	0.7	0.187097	0	1.19696e-16	1.19696e-16	1.19696e-16	INTERGENIC	no
3	144164507	144164877	20871	0.372727	0.0625	0.475	0.1	0.1	0	INTERGENIC	no
4	2861611	2862301	-	0.466667	0	0	0.3	0.0666667	0.3	INTRON	yes
4	3308778	3308994	384707	0.82	0.133333	0.133333	0	0.1	0	INTERGENIC	no
4	5502427	5503425	734456	0.25	0	0.25	3.46945e-18	0	0.478261	INTERGENIC	yes
4	11377782	11378077	255576	0.133333	0	0	0.576471	0	0.228571	INTERGENIC	yes
4	12370686	12370871	412610	0.25	0.542857	0	0	0	0.0625	INTERGENIC	no
4	13471859	13472317	412312	0.25	0.0210526	0.138462	0.187097	0	0.36	INTERGENIC	no
4	15226634	15226910	-	0.466667	0.0666667	0.3	0.466667	0.0666667	0.466667	INTRON	yes
4	18253659	18253992	162288	0	0	0.0666667	0.2	0.2	0.2	INTERGENIC	no
4	19274397	19274485	148596	1.19696e-16	1.19696e-16	1.19696e-16	0	0	0.7	INTERGENIC	no
4	23792002	23792287	373533	1.19696e-16	0	0	0.3	0.225806	0.803279	INTERGENIC	no
4	26824647	26824990	11272	0	0.107692	0.385366	0.187097	0.187097	0.36	INTERGENIC	yes
4	30993819	30994121	71306	0	0	0	0.571429	0.2	0.542857	INTERGENIC	yes
4	35634684	35634812	42355	0.345455	0	0	0.625	0.228571	0.625	INTERGENIC	no
4	37097591	37097893	-	0.133333	0	0	0.711111	0.107692	0.306667	INTRON	yes
4	45382983	45383232	9257	0.0307692	0.478261	0.7	0	0	0	INTERGENIC	no
4	46155511	46155747	38731	0.625	0.571429	0.571429	0	0	1.19696e-16	INTERGENIC	yes
4	49837826	49838096	-	0	0.475	0.0142857	0.1	0.1	0.1	INTRON	no
4	51046004	51046303	130929	0.475	0	0.166667	0.82	0.82	0.82	INTERGENIC	yes
4	51074861	51078327	98905	0.475	0	0.166667	0.82	0.82	0.82	INTERGENIC	yes
4	53762893	53763196	325366	0.345455	0.625	0.345455	0	0	0	INTERGENIC	yes
4	60058425	60058742	-	0.909091	0.466667	0.36	1.19696e-16	1.19696e-16	0	INTRON	yes
4	64651750	64652034	75498	0	0	0	0.32	0.148387	0.32	INTERGENIC	no
4	65269473	65269755	239135	0.733333	0.733333	0.475	0	0.36	0	INTERGENIC	yes
4	67388935	67389010	-	0	0	0	0.25	0.514286	1	INTRON	yes
4	67444448	67444773	201042	0.28	0.571429	0.169231	0.1	0	0.4	INTERGENIC	yes
4	67948615	67948935	-	0.266667	0	0	0.433333	0.433333	0.433333	INTRON	no
4	70381154	70381230	17925	0	0.2	0.0307692	0.318182	0	0.1	INTERGENIC	no
4	76658042	76658339	475360	0.1	0.1	1.19696e-16	0.82	0.733333	0.3	INTERGENIC	no
4	79450521	79450806	59220	0.333333	0	0.333333	0.133333	0	0.133333	INTERGENIC	no
4	79727415	79727893	217389	0	0.2	0.1	0.466667	0.82	0.909091	INTERGENIC	yes
4	84110748	84112030	37427	0	0.36	0.0625	0.542857	0.107692	0	INTERGENIC	yes
4	84328205	84328499	-	0.0181818	0.2	0.2	0.138462	0.257143	0.6	INTRON	yes
4	84483981	84484290	-	0	0.32	0	0.356098	0.0769231	0.22	INTRON	no
4	87220462	87224494	-	0.228571	0.478261	0.478261	0	0.0769231	0.25	INTRON	yes
4	88029301	88029352	39714	0	0	0	0.466667	0.433333	0.433333	INTERGENIC	yes
4	90424931	90425250	16387	0.0526316	0.228571	0.228571	0	0	0	INTERGENIC	no
4	90428100	90428156	19556	0.225806	1.19696e-16	1.19696e-16	0.6	0.478261	0.7	INTERGENIC	yes
4	90438324	90438617	-	0.1	0.1	0.1	0.584615	0.475	0.0625	INTRON	yes
4	95897616	95897666	-	0.133333	0.133333	0	0.133333	0.107692	0.576471	INTRON	no
4	107329727	107330010	-	0.6	0.333333	0.228571	0.0285714	0.0181818	0	INTRON	no
4	113366178	113368085	23270	0.385366	0.0285714	0.478261	1.19696e-16	1.19696e-16	1.19696e-16	INTERGENIC	yes
4	114022115	114022404	34003	0.266667	0.478261	0.385366	1.19696e-16	0	1.19696e-16	INTERGENIC	no
4	116980654	116980739	-	0	0.372727	0.475	0.1	0.1	0.1	INTRON	no
4	119685787	119686052	-	0.2	0.2	0.2	0	0	0.257143	INTRON	no
4	124347423	124347980	1138543	0.0181818	0	0.0181818	0.571429	0.169231	0.414634	INTERGENIC	yes
4	131126563	131126614	269447	0.0842105	0.3	0	0.504348	0.504348	0.65	INTERGENIC	yes
4	131543073	131544281	123602	0.1	0.1	0.1	0.0142857	0	0.28	INTERGENIC	no
4	135236549	135236864	36926	0.625	0.625	0.0210526	0	0	0	INTERGENIC	no
4	137184082	137184399	-	0	0.385366	0.385366	0.187097	0	0.36	INTRON	no
5	293687	293981	-	0.45	0.475	0	0.0285714	0.2	0.0285714	INTRON	yes
5	5223114	5223386	-	0.025	0.32	0	0	0.22	0.356098	INTRON	yes
5	8087130	8087218	-	0.542857	0.542857	0.385366	0	0.0210526	0	INTRON	yes
5	16844600	16844905	-	0.1	0.1	0.1	0.45	0.166667	0.82	INTRON	yes
5	17647523	17647643	-	0.542857	0.542857	0.571429	1.19696e-16	1.19696e-16	0	INTRON	no
5	22782519	22783588	6962	0	0	0	1.19696e-16	0.625	0.82	INTERGENIC	yes
5	27913483	27913541	1103251	0	0.25	0	0.478261	0.345455	0.478261	INTERGENIC	yes
5	28407480	28407757	1173355	0.2	0.2	0.2	0.36	0.0666667	0.0666667	INTERGENIC	yes
5	29005528	29006417	574695	0.542857	0.82	0.733333	0	0	0	INTERGENIC	yes
5	33878046	33881847	37937	0.138462	0.542857	0	0	0.0625	0.36	INTERGENIC	yes
5	35112646	35112924	156757	0.82	0.65	0.542857	0	1.19696e-16	0	INTERGENIC	yes
5	35169723	35170028	132728	0	0.36	0	0.542857	0	0.542857	INTERGENIC	yes
5	42545109	42545201	159955	0.0842105	0.65	0.372727	0.0333333	0	0.3	INTERGENIC	yes
5	42825433	42825490	53202	0.133333	0.433333	0	0.433333	0.133333	0.433333	INTERGENIC	yes
5	46346408	46346698	341045	1.19696e-16	0.542857	0.433333	0	0	0	INTERGENIC	no
5	55123805	55126813	12146	0.542857	0.542857	0	0.36	0	0.0625	INTERGENIC	yes
5	64289014	64289156	-	0.187097	0	0.36	0	0.138462	0.385366	INTRON	no
5	68704980	68705046	45839	0	0	0	0.65	0.2	0.82	INTERGENIC	no
5	75706800	75707107	97853	0	0	0	0.625	0.478261	0.625	INTERGENIC	yes
5	76971902	76972202	459736	0	0.0769231	0	0.625	0.1	0.228571	INTERGENIC	no
5	80670513	80671445	17526	0.25	0.25	0	0.625	0	0.0526316	INTERGENIC	yes
5	87838152	87838438	13259	0	0.3	3.46945e-18	0.466667	0	0.466667	INTERGENIC	yes
5	105112662	105112942	-	0	0.25	0.25	0.0210526	0.07	0.2	INTRON	no
5	109623261	109624313	94249	0	0	0	0.2	0.2	0.82	INTERGENIC	yes
5	111165904	111166441	133092	0.2	0.2	0.2	0	0	0.169231	INTERGENIC	no
6	1024005	1024118	-	0.133333	0.133333	0.133333	0.228571	0.228571	0	INTRON	yes
6	8759712	8760006	880133	0	0	0.1	0.4	0	0.4	INTERGENIC	no
6	9309992	9310170	329969	0.733333	0.733333	0.475	0.2	0.2	0	INTERGENIC	yes
6	10007596	10007835	-	0.1	0.1	0.133333	0.584615	0.25	0.7	INTRON	no
6	10576463	10576607	108728	0.187097	0.36	0	0.0526316	0	0.542857	INTERGENIC	no
6	11542235	11542517	183249	0.678571	0.45	0	0	0	0	INTERGENIC	no
6	11605874	11605927	246888	0.909091	0.1	0.25	0	0	0	INTERGENIC	no
6	11659110	11659409	210098	0	0	0	0.133333	0.290909	0.561538	INTERGENIC	no
6	12254381	12254796	-	0.7	0.0142857	0.584615	0.0142857	0	0.1	INTRON	yes
6	12345284	12345567	14563	0	0	0	0	0	0.678571	INTERGENIC	no
6	18595930	18596243	90361	0.133333	0	0.133333	0.2	0.228571	0.0769231	INTERGENIC	no
6	18749319	18749598	243750	0.414634	0.414634	0.571429	0.1	0	0.4	INTERGENIC	no
6	20775494	20775579	732843	1.19696e-16	1.19696e-16	1.19696e-16	0.225806	0.0769231	0.385366	INTERGENIC	no
6	24962052	24963752	119451	1.19696e-16	1.19696e-16	1.19696e-16	0.6	0.478261	0.7	INTERGENIC	yes
6	29860096	29860402	362079	0.187097	0.0625	0.0625	0	0.542857	0.385366	INTERGENIC	no
6	30447109	30447385	45148	0.5	0.2	0.333333	0.2	0.1	0.5	INTERGENIC	yes
6	32658242	32658534	-	0.433333	0.133333	0.433333	0	0	0	INTRON	yes
6	37781115	37781389	38698	0.133333	0.266667	0.0333333	0.133333	0	0.433333	INTERGENIC	yes
6	37977409	37977717	15014	0	0.3	0.7	1.19696e-16	0	1.19696e-16	INTERGENIC	no
6	38295954	38296604	-	0.25	0	0.385366	0	0.187097	0.0625	INTRON	yes
6	54578386	54578438	13386	0.385366	0.542857	0.542857	0	0.36	0	INTERGENIC	yes
6	71256095	71256395	11972	0.1	0	0.0142857	0.82	0.0142857	0.584615	INTERGENIC	no
6	73291602	73291913	-	0.82	0.82	0.82	0	0	0.133333	INTRON	yes
6	85111295	85111620	-	0.542857	0.385366	0.138462	0	0.0625	0.36	INTRON	yes
6	89836461	89836751	3585	0.133333	0.133333	0.133333	0.333333	0	0	INTERGENIC	no
6	107136492	107136786	348843	0	0	0.0210526	0.625	0.478261	0.625	INTERGENIC	yes
6	108970226	108970506	-	0.13	0.1	0.228571	0.25	0	0.25	INTRON	no
6	110505152	110505204	319761	0.466667	0.3	0.466667	0.166667	0	0	INTERGENIC	no
6	117859969	117860277	87690	0.166667	0.1	0	0.7	0.584615	0.584615	INTERGENIC	yes
6	125442073	125442356	-	0.133333	0.133333	0.133333	0	0.0333333	0.45	INTRON	yes
6	127776386	127776726	-	0.1	0.82	0.36	0	0	0	INTRON	no
6	130218267	130219132	461284	0	0.1	0.345455	0.25	0	0.25	INTERGENIC	yes
6	131738697	131738987	164216	0.542857	0.542857	0	0	0	0.0625	INTERGENIC	yes
6	132123555	132124917	-	0.2	0.333333	0.2	0	0	0	INTRON	no
6	134444517	134444834	-	0.25	0.25	0.25	0	0.1	0	INTRON	no
6	134520942	134521264	22960	0.225806	0.0625	0	0.571429	0.414634	0.25	INTERGENIC	no
6	134689124	134689408	143823	0.0333333	0.45	0.0666667	0.2	0.0285714	0	INTERGENIC	no
6	135984332	135984436	-	0	0.306667	0	0.133333	0.133333	0.133333	INTRON	no
6	138011830	138012136	30522	0.133333	0.1	0.133333	0.433333	0.133333	0.266667	INTERGENIC	no
6	138063995	138064894	-	1.19696e-16	1.19696e-16	0	0.909091	0.385366	0.6	INTRON	yes
6	146953086	146953412	-	0.13	0.3	0	0.372727	0.257143	0.504348	INTRON	no
6	150175551	150175862	719375	0.3	0.466667	0.0666667	0.0666667	0.3	3.46945e-18	INTERGENIC	no
6	153186328	153187706	66181	0.2	0.625	0.625	0	0	0.0526316	INTERGENIC	yes
6	153442428	153442768	19807	0.2	0.2	0	0.475	0.36	0.6	INTERGENIC	yes
6	154675003	154675772	12824	0	0.0210526	0	0.2	0.2	0.625	INTERGENIC	no
7	1311161	1311442	-	0.466667	0.466667	0.466667	3.46945e-18	0	0.0333333	INTRON	no
7	2783560	2783896	122613	0.0333333	0.475	0	0.2	0.0285714	0	INTERGENIC	no
7	7571006	7571447	23780	0.32	0.32	0	0.107692	0	0.356098	INTERGENIC	no
7	9739732	9739887	-	0.6	0.0210526	0.6	0	0	0.2	INTRON	yes
7	11812083	11812379	256321	0.711111	0.576471	0.306667	0	0	0.228571	INTERGENIC	no
7	39625159	39625380	30106	0.372727	0.82	0.0142857	0.1	0	0	INTERGENIC	yes
7	50062466	50062751	18569	0.6	0.385366	0.0285714	1.19696e-16	1.19696e-16	0	INTERGENIC	no
7	51588497	51588560	309101	0	0.372727	0.372727	0	0.0142857	0.3	INTERGENIC	no
7	53437651	53437936	-	0.138462	0.0210526	0.385366	0	0.187097	0.36	INTRON	yes
7	57021745	57021807	94236	0.166667	0.475	0.345455	0.1	0	0.1	INTERGENIC	yes
7	57693028	57693344	39428	0	0.25	0.0769231	0.13	3.46945e-18	0.345455	INTERGENIC	yes
7	59333839	59334123	44851	0.3	0.3	0.123077	0	0.0842105	0.257143	INTERGENIC	yes
7	64742571	64742917	-	0.65	0.909091	0.466667	0.3	1.19696e-16	0	INTRON	no
7	65964276	65964333	307920	0	0.25	0.0526316	0.13	0.478261	0.625	INTERGENIC	no
7	67109493	67109781	-	0.148387	0.504348	0.0769231	1.19696e-16	0	1.19696e-16	INTRON	no
7	67189968	67190269	35803	0.0210526	0	0.1	0.25	0.0769231	0.25	INTERGENIC	yes
7	67277990	67278068	64399	1.19696e-16	0	1.19696e-16	0.504348	0.803279	0.909091	INTERGENIC	yes
7	75756641	75757572	1114760	1.19696e-16	0	0	0.466667	0.3	0.65	INTERGENIC	yes
7	77961743	77962073	40426	0.25	0.561538	0.8	0	0	0	INTERGENIC	yes
7	78431306	78432289	428807	0.1	0.1	0.1	0.2	0.2	0.1	INTERGENIC	no
7	78924945	78925565	585303	0.19	0.514286	0.514286	0	0	0	INTERGENIC	yes
7	80617555	80617679	91785	0	0	0	0.1	0.82	0.909091	INTERGENIC	yes
7	87691520	87691596	92566	1.19696e-16	1.19696e-16	1.19696e-16	0.148387	0.187097	0.266667	INTERGENIC	no
7	88862379	88862682	109806	3.46945e-18	0.625	0.2	0	0	0	INTERGENIC	no
7	89171424	89171726	202801	0.1	0	0	0.7	0.7	0.82	INTERGENIC	yes
7	96930759	96931059	-	0.4	0	0.4	0.169231	0	0.28	INTRON	no
7	106588296	106588582	-	0.138462	0.542857	0.542857	0	0	0	INTRON	no
7	110989053	110989352	542950	1.19696e-16	1.19696e-16	1.19696e-16	0.225806	0.385366	0.3	INTERGENIC	yes
7	114994099	114994380	636894	0	0.0333333	0	0.433333	0.433333	0.433333	INTERGENIC	no
7	114998452	114999113	641247	0	0.0333333	0.133333	0.266667	0.133333	0.133333	INTERGENIC	yes
7	118397753	118397865	-	0	0.25	0	0.625	0	0.478261	INTRON	no
7	119647870	119648182	29262	0.0769231	0	0	0.478261	0.228571	0.13	INTERGENIC	yes
7	124852469	124852759	-	0.1	0.1	0.1	0.1	0	0.475	INTRON	no
7	130464259	130465734	78028	0	1.19696e-16	1.19696e-16	0.466667	0.25	0.625	INTERGENIC	no
8	9541637	9541975	271451	0.2	0.2	0.2	0.2	0	0.475	INTERGENIC	no
8	12302709	12302788	49104	0.372727	0.584615	0.25	0	0	0.1	INTERGENIC	no
8	14211332	14211615	787262	0	0.36	0.138462	0.36	0.36	0.36	INTERGENIC	yes
8	14212047	14212366	786511	0	1.19696e-16	1.19696e-16	0.504348	0.187097	0.7	INTERGENIC	no
8	16909460	16909661	-	0.1	0.1	0.0142857	0.345455	0.475	0.584615	INTRON	yes
8	20940280	20940356	134316	0.65	0.65	0.65	0.13	0.0142857	0.0842105	INTERGENIC	yes
8	26070694	26070801	1747652	0.385366	0.187097	0.123077	1.19696e-16	1.19696e-16	1.19696e-16	INTERGENIC	yes
8	26616077	26616127	1399522	0.25	0.0769231	0.25	3.46945e-18	0.13	0	INTERGENIC	no
8	32199761	32199833	-	0.625	0	0.478261	0	0	0.0769231	INTRON	yes
8	34683488	34683804	-	0	0	0.133333	0.2	0.45	0.576471	INTRON	yes
8	40335828	40335887	-	0.148387	0.32	0.025	0.0210526	0.0210526	0	INTRON	yes
8	53874020	53875270	-	0.803279	0.909091	0.909091	0.0769231	0.266667	0.6	INTRON	yes
8	53966560	53968933	29666	0.803279	0.909091	0.909091	0.0769231	0.266667	0.6	INTERGENIC	yes
8	54693328	54693719	126126	0.82	0.7	0.372727	0	0.0625	0	INTERGENIC	yes
8	54737685	54738037	170483	0.3	0.123077	0.123077	0.372727	0.0526316	0.257143	INTERGENIC	yes
8	56290876	56291129	629571	1.19696e-16	0	1.19696e-16	0.909091	0.7	0.909091	INTERGENIC	yes
8	60851096	60852297	1711658	0.2	0.25	0.133333	0.1	0.1	0.1	INTERGENIC	no
8	61251939	61252015	2112501	0.475	0.7	0.584615	0.1	0.1	0.1	INTERGENIC	yes
8	68824390	68825316	909717	0	1.19696e-16	0	0.4	0.4	0.5	INTERGENIC	no
8	75122868	75123173	115033	0.25	0.25	0.25	0.228571	0	0	INTERGENIC	yes
8	75375178	75375483	-	0.1	0	0.345455	0.345455	0.82	0.82	INTRON	no
8	82724684	82725641	51269	0.2	0.2	0.2	0.1	0.1	0.1	INTERGENIC	no
8	86228851	86228910	2402	1.19696e-16	1.19696e-16	1.19696e-16	0	0	0.803279	INTERGENIC	no
8	87231030	87231311	29442	1.19696e-16	1.19696e-16	1.19696e-16	0.504348	0.0285714	0.478261	INTERGENIC	yes
8	88086898	88086969	-	0.542857	0.542857	0.466667	0	0	0	INTRON	yes
8	102237265	102237638	371249	0	1.19696e-16	1.19696e-16	0.803279	0.266667	0.6	INTERGENIC	yes
8	105447631	105447913	562513	1.19696e-16	0	0	0.25	0.82	0.571429	INTERGENIC	yes
8	106209434	106209755	199008	0	1.19696e-16	1.19696e-16	0.478261	0.187097	0.414634	INTERGENIC	yes
8	115572225	115572823	363582	0	0	0	0.25	0.4	0.571429	INTERGENIC	yes
8	117878121	117878407	113029	0	0.514286	0	0.025	0.32	0.32	INTERGENIC	yes
8	119845221	119845558	75280	0.4	0.1	0.1	0.1	0	0	INTERGENIC	yes
8	126694330	126696907	64390	0	0	0	0.82	0.32	0.733333	INTERGENIC	yes
8	127117285	127119480	19299	0	0	0	0.909091	0.542857	0.466667	INTERGENIC	yes
8	129220003	129220056	43326	0.0142857	0.0842105	0.504348	0.123077	0.3	0.3	INTERGENIC	no
8	129243865	129246711	67188	0.7	0	1.19696e-16	0.7	0.909091	0.803279	INTERGENIC	yes
8	134479788	134480177	-	0.123077	0.3	0.3	3.46945e-18	3.46945e-18	0.16	INTRON	no
8	137896359	137896664	141060	0	0.1	0	0.266667	0.266667	0.1	INTERGENIC	no
8	138557834	138558119	-	0.733333	0	0.6	0.2	0.0285714	0.2	INTRON	no
8	139435390	139435669	61764	0.25	0.0842105	0.169231	0.1	0	0.4	INTERGENIC	no
8	139467466	139467558	29875	0	0	0	0.538462	0.025	0.8	INTERGENIC	yes
8	140287550	140287783	-	0	0	0	0.4	0.133333	0.82	INTRON	yes
8	140913107	140913431	-	0	0.478261	0.13	0.25	0.25	0.25	INTRON	no
8	145792916	145793234	54093	0.0625	0	0.1	0.7	0.82	0.82	INTERGENIC	no
9	3022925	3024364	40885	0.22	0	0.385366	0	0.187097	0.187097	INTERGENIC	yes
9	6563827	6564103	15559	0.1	0.1	0.1	0.0625	0.0625	0.345455	INTERGENIC	no
9	6992881	6993179	-	0.22	0.514286	0	0.025	0	0.32	INTRON	no
9	19581560	19581844	103324	0.0769231	0	1.19696e-16	0.414634	0.385366	0.7	INTERGENIC	no
9	25297459	25298411	-	0.133333	0.133333	0.133333	0.0333333	0	0.0333333	INTRON	no
9	25339783	25340061	-	0.0526316	0.385366	0.385366	0.36	0.187097	0.36	INTRON	yes
9	28469381	28469687	-	0.36	1.19696e-16	0.82	0	0	0	INTRON	no
9	28471479	28471787	-	0.123077	0	0.123077	0.0526316	0.0526316	0.65	INTRON	no
9	29893733	29894023	35519	0.733333	0.909091	0.4	0	0	0	INTERGENIC	yes
9	30179156	30179279	-	0	0.36	0	0.2	0.2	0.0285714	INTRON	no
9	31920955	31921080	9813	0.6	0.318182	0.452174	0	0	0	INTERGENIC	yes
9	33312055	33313814	14359	0.1	0.4	0.909091	0	0	0	INTERGENIC	no
9	33763736	33764471	435563	0	0.475	0.7	0.1	0	0	INTERGENIC	yes
9	35586574	35586886	340745	0.133333	0.28	0.7	0	0	0.1	INTERGENIC	yes
9	40555644	40555937	-	0.433333	0.433333	0.433333	0	0	0	INTRON	no
9	43764605	43764945	96541	1.19696e-16	1.19696e-16	1.19696e-16	0.385366	0.3	0.414634	INTERGENIC	yes
9	44181764	44182049	1009	0	0.3	0.166667	0.3	0	0.3	INTERGENIC	no
9	44395185	44395497	13566	0.1	0.65	0.733333	0	0	0	INTERGENIC	no
9	44986145	44987638	188416	0	0	0	0.576471	0.107692	0.45	INTERGENIC	no
9	47048389	47048678	22202	0.4	0	0.225806	0.169231	0.0526316	0.571429	INTERGENIC	yes
9	49642099	49642409	-	0.466667	0.65	0.2	0	0	0	INTRON	yes
9	49678201	49678512	-	0.466667	0.65	0.32	0	0	0	INTRON	yes
9	55935535	55936089	10823	0.45	0.36	0.36	0	0	0.2	INTERGENIC	no
9	61614296	61618985	97492	0.25	0.733333	0.433333	0	0	0	INTERGENIC	no
9	62850473	62850797	27710	0	0.475	0.0142857	0.1	0.1	0.1	INTERGENIC	no
9	63035673	63035967	35841	0.25	0.733333	0.433333	0	0	0	INTERGENIC	yes
9	63447996	63448270	49866	0.25	0.733333	0.433333	0	0	0	INTERGENIC	yes
9	68612067	68620038	332326	0.625	0.571429	0.82	1.19696e-16	1.19696e-16	0	INTERGENIC	yes
9	72001427	72001980	33657	0.433333	0	0	0.133333	0.0333333	0.433333	INTERGENIC	yes
9	77936018	77936488	182965	1.19696e-16	0	0.0285714	0.576471	0.803279	0.478261	INTERGENIC	yes
9	78796953	78797379	-	0.2	0.0285714	0.2	0	0.1	0.169231	INTRON	yes
9	84219195	84219506	104473	0	0.0181818	0.228571	0.2	0.2	0.2	INTERGENIC	yes
9	102167835	102167921	69099	0.318182	0.45	0	0	0	0	INTERGENIC	yes
9	115082888	115083380	194067	0	0.1	0	0.7	0.82	0.82	INTERGENIC	yes
9	116282383	116282544	-	0	1.19696e-16	0	0.4	0.2	0.733333	INTRON	yes
9	118524167	118524490	9646	0	0	0	0.478261	0.2	0.625	INTERGENIC	no
9	119447936	119450438	15035	1.19696e-16	1.19696e-16	0.0285714	0.187097	0.504348	0.504348	INTERGENIC	yes
9	121202619	121202699	8001	0.3	0.3	0.0142857	0.13	0.0526316	0.257143	INTERGENIC	yes
9	121659261	121659533	49849	1.19696e-16	1.19696e-16	1.19696e-16	0.225806	0.187097	0.266667	INTERGENIC	no
9	123211637	123211956	717037	0.133333	0.133333	0	0	0.333333	0.333333	INTERGENIC	no
9	124996953	124997232	1298	0.0210526	0	0	0.187097	0.0625	0.36	INTERGENIC	yes
9	133353074	133353377	-	0.36	0	0.36	0.138462	0.0210526	0	INTRON	yes
9	138630852	138630903	12736	0.3	0	0	0.372727	0.16	0.372727	INTERGENIC	yes
9	140000602	140001004	-	0.1	0.1	0	0.166667	0.1	0.45	INTRON	no
9	141784871	141785198	44819	0.733333	0.733333	0.257143	0	0.0285714	0	INTERGENIC	yes
9	142936801	142937080	144053	0.25	0.0769231	0.25	0	0	0.13	INTERGENIC	no
10	9742960	9743260	-	0.466667	0.466667	0.466667	0.0666667	0	3.46945e-18	INTRON	no
10	11769384	11769610	-	1.19696e-16	1.19696e-16	1.19696e-16	0.148387	0.3	0.7	INTRON	yes
10	17028417	17028715	-	0.0307692	0	0	0.2	0.452174	0.2	INTRON	yes
10	19720237	19720346	-	0.6	0.475	0.138462	0	0	0.0285714	INTRON	yes
10	20044687	20044746	-	0.36	0.733333	0	0	0.0666667	0.2	INTRON	no
10	24634369	24634666	-	0.0526316	0.16	0.372727	0.0142857	0.123077	0.3	INTRON	yes
10	28590430	28590555	-	0	0	0	0.45	0.333333	0.333333	INTRON	yes
10	34821875	34823383	87645	0.2	0	0.2	0.1	0.1	0.1	INTERGENIC	no
10	37409496	37409617	-	0	0	0	0.514286	0.32	0.3	INTRON	no
10	41353942	41354384	919676	0	0.1	0	0.372727	0.1	0.133333	INTERGENIC	no
10	46937133	46937386	107905	0.0769231	0.3	0.414634	1.19696e-16	1.19696e-16	1.19696e-16	INTERGENIC	no
10	48155486	48155783	-	1.19696e-16	0.0769231	1.19696e-16	0.504348	0.6	0.225806	INTRON	no
10	49719324	49719639	22842	0.478261	0.909091	0.576471	0	0.187097	0	INTERGENIC	yes
10	53613519	53613810	66158	0.0526316	0.345455	0.13	0.25	0.0769231	0.25	INTERGENIC	no
10	54191741	54192038	29370	0.6	0.6	0	0	0	0.2	INTERGENIC	no
10	58157711	58157998	-	0	0	0.133333	0.107692	0.2	0.576471	INTRON	no
10	58500479	58500784	69574	0.0285714	0.0285714	0	0.6	0.0666667	0.169231	INTERGENIC	no
10	72199322	72199609	65710	0.2	0	0.2	0.138462	0	0.36	INTERGENIC	no
11	7961678	7962143	185827	0.36	0	0.1	0.909091	0.65	0.625	INTERGENIC	yes
11	8251016	8251173	85716	0	0.187097	0.0625	0.138462	0.25	0.22	INTERGENIC	yes
11	9472645	9472945	4989	0.36	0.36	0	0.138462	0	0.22	INTERGENIC	no
11	16698313	16698610	16192	0.475	0.733333	0.733333	0.0285714	0	0	INTERGENIC	yes
11	18201424	18201734	-	0.576471	0.425	0	0.133333	0	0.133333	INTRON	yes
11	18206512	18206801	-	0.576471	0.425	0	0	0	0.133333	INTRON	yes
11	21312954	21313267	20497	0.2	0	0.0285714	0.0666667	0	0.6	INTERGENIC	no
11	21556177	21556460	13473	0.0769231	0.0769231	0.0769231	0	0.228571	0.0210526	INTERGENIC	no
11	25255799	25256090	100930	0	0.22	0.542857	0.0625	0	0.36	INTERGENIC	no
11	26852272	26852354	34862	0.504348	0	0.504348	1.19696e-16	1.19696e-16	1.19696e-16	INTERGENIC	yes
11	53830740	53831067	-	0.36	0.36	0.36	0	0	0	INTRON	yes
11	58655978	58656108	1512728	0.0210526	0.36	0.187097	0.25	0.138462	0.542857	INTERGENIC	yes
11	64465238	64466639	803304	0	0	0	0.433333	0.433333	0.4	INTERGENIC	yes
11	69640824	69641108	28954	0.25	0	0	0.625	0.345455	0.478261	INTERGENIC	yes
11	70316154	70316445	124602	0.36	0.36	0	0	0	0.385366	INTERGENIC	yes
11	72742908	72743219	317755	0.909091	0.3	0.3	1.19696e-16	0	0	INTERGENIC	yes
11	72903935	72904232	287959	0.228571	0	0	0.25	0.0769231	0.25	INTERGENIC	no
11	81417416	81417860	192346	0.733333	0.32	0.3	0	1.19696e-16	0	INTERGENIC	no
12	10260489	10260789	1003331	0.466667	0.466667	0.466667	0	0.0666667	3.46945e-18	INTERGENIC	no
12	14217107	14217418	-	0.133333	0.133333	0.133333	0	0.107692	0.107692	INTRON	no
12	14419763	14420075	3536	0.571429	0.514286	0.3	0	0	0	INTERGENIC	yes
12	14739186	14739479	43927	0	0.2	0	0.0769231	0.25	0.25	INTERGENIC	yes
12	15188827	15189140	12846	0.1	0.1	0	0.584615	0.584615	0.45	INTERGENIC	yes
12	15314773	15314945	-	0	0	1.19696e-16	0.36	0.25	0.909091	INTRON	no
12	15472780	15473094	-	0.625	0.625	0	0.25	0.0769231	0.25	INTRON	yes
12	16663627	16663898	-	0.45	0	0.306667	0	0.133333	0.133333	INTRON	yes
12	22080770	22081076	19592	0.3	0.466667	0.3	0.0666667	0	0.166667	INTERGENIC	no
12	40687451	40688178	-	0	0.0333333	0.133333	0.433333	0.0333333	0	INTRON	no
12	60955004	60955299	10313	0	0.2	0	0.345455	0.478261	0.625	INTERGENIC	yes
12	62927296	62927370	7655	0	0	0	0.25	0.2	0.625	INTERGENIC	no
13	3662195	3662489	52712	0.133333	0	0	0.138462	0	0.228571	INTERGENIC	no
13	7566418	7566480	154007	1.19696e-16	0	1.19696e-16	0.6	0	0.504348	INTERGENIC	yes
13	7658109	7659655	68500	1.19696e-16	1.19696e-16	0	0.333333	0.3	0.7	INTERGENIC	yes
13	8905828	8905965	744105	0	0	0	0.466667	0.36	0.3	INTERGENIC	no
13	11118301	11118602	569424	0.65	0.228571	0	0	0.0142857	0.3	INTERGENIC	no
13	11476225	11476516	211510	0.133333	0	0.433333	0.266667	0.133333	0.0333333	INTERGENIC	yes
13	12531800	12531943	38083	0.733333	0.36	0.133333	1.19696e-16	0	0	INTERGENIC	no
13	15215723	15216009	259951	0	1.19696e-16	0	0.385366	0.6	0.909091	INTERGENIC	yes
13	19773132	19773273	-	0.187097	0.233333	0.478261	0	0	1.19696e-16	INTRON	no
13	19810064	19810385	-	0.0285714	0.2	0.2	0.228571	0.228571	0.0666667	INTRON	no
13	23769410	23769688	2655	0.187097	0	0	0.0210526	0	0.385366	INTERGENIC	no
13	26336885	26337201	30156	0	0.1	0	0.25	0.475	0.475	INTERGENIC	yes
13	28352811	28353090	-	0.0769231	0.711111	0.711111	0	0.133333	0.133333	INTRON	yes
13	29151172	29151489	30121	0	0.123077	0.123077	0.372727	0.16	0.16	INTERGENIC	no
13	31348658	31348973	22329	1.19696e-16	1.19696e-16	1.19696e-16	0.466667	0.36	0.733333	INTERGENIC	no
13	41817096	41817389	-	0.584615	0.0625	0.166667	0.1	0	0.1	INTRON	yes
13	43703866	43704152	150293	0.478261	0.478261	0.345455	0	0	0.0769231	INTERGENIC	yes
13	49306937	49307262	72501	0.372727	0.3	0	0.504348	0.504348	0.372727	INTERGENIC	no
13	51835416	51835529	16873	0.433333	0.0333333	0	0	0.133333	0.266667	INTERGENIC	yes
13	52861079	52861349	90146	1.19696e-16	1.19696e-16	0	0.478261	0.504348	0.123077	INTERGENIC	no
13	54882934	54883176	-	0	0	0	0.333333	0.711111	0.711111	INTRON	yes
13	61248445	61248682	401178	0.257143	0	0.16	0.123077	0.3	0.123077	INTERGENIC	no
13	70794543	70794631	-	0.1	0.1	0.1	0.475	0	0.25	INTRON	yes
13	73348780	73349079	-	0.1	0.1	0.133333	0.584615	0.0625	0.584615	INTRON	yes
13	75023237	75024138	98062	0	0.2	0	0.333333	0.0666667	0.6	INTERGENIC	no
13	86571269	86571582	-	0	0	0.0333333	0.266667	0	0.133333	INTRON	no
13	86573671	86573933	-	0	0	0.0333333	0.266667	0	0.133333	INTRON	no
13	108997332	108997479	-	0.478261	0.909091	0.6	1.19696e-16	1.19696e-16	1.19696e-16	INTRON	yes
13	117143738	117143930	14668	0.711111	0.711111	0.711111	0	0	0	INTERGENIC	yes
13	120163657	120163935	110802	0.1	0.1	0.1	0.0625	0.475	0.25	INTERGENIC	no
13	124845514	124845831	407519	0	0.625	0.228571	0	0.25	0	INTERGENIC	no
13	125519587	125519904	618495	0.82	0.8	0.36	0	0	0	INTERGENIC	yes
13	173465659	173466579	644479	0	0	0	0.36	0.625	0.466667	INTERGENIC	yes
13	173544834	173545139	723654	0.225806	0.1	0.1	0	0.25	0	INTERGENIC	yes
13	178710545	178710861	106293	0	0.452174	0.0210526	0	0.0307692	0	INTERGENIC	no
13	186823269	186823567	-	0.433333	0.133333	0.433333	0.266667	0.266667	0.266667	INTRON	yes
13	187251742	187252400	599194	0	0	0.0142857	0.475	0.133333	0.82	INTERGENIC	yes
13	191958327	191958607	326234	0.25	0.138462	0.107692	0	0	0.187097	INTERGENIC	no
13	192989487	192989801	-	0	0	1.19696e-16	0.909091	0.187097	0.478261	INTRON	yes
13	196162144	196164282	647368	0	0	0.1	0.36	0.3	0.909091	INTERGENIC	yes
13	200968591	200969235	518833	0	0	0	0.5	0.4	0.5	INTERGENIC	no
13	202489556	202489854	25053	0.625	0.625	0.228571	0	0	0	INTERGENIC	yes
13	202562628	202562902	4631	1.19696e-16	0.0285714	1.19696e-16	0.504348	0.148387	0.7	INTERGENIC	yes
13	204129702	204130650	9818	0.228571	0.6	0.475	0.2	0	0	INTERGENIC	yes
14	4048770	4050020	-	0.0333333	0.3	0.0666667	0.3	0.0333333	0.466667	INTRON	no
14	7666792	7666851	-	0.1	0	0.1	0.733333	0.8	0.82	INTRON	yes
14	7670925	7671240	-	0	1.19696e-16	0.123077	0.6	0.678571	0.909091	INTRON	yes
14	10061071	10061388	25982	0.1	0	0.1	0.133333	0	0.372727	INTERGENIC	no
14	17074957	17075248	-	0	0.36	0.187097	0	0	0.0210526	INTRON	yes
14	20008629	20011566	1056269	0	0	0	0.1	0.3	0.711111	INTERGENIC	no
14	22822991	22824206	218765	0.6	0.0285714	0.123077	1.19696e-16	1.19696e-16	1.19696e-16	INTERGENIC	no
14	23832110	23832437	54282	0.36	0.107692	0.138462	0	0.0285714	0.2	INTERGENIC	yes
14	26839588	26839884	315429	0	0.257143	0.257143	0.123077	0.0142857	0.3	INTERGENIC	yes
14	31206831	31207125	-	0	0	0	0.7	0.25	0.7	INTRON	yes
14	34586961	34587059	4896	0	0	0.225806	0.504348	0.6	0.803279	INTERGENIC	yes
14	60748474	60748768	-	0.187097	0.3	0.7	1.19696e-16	0	1.19696e-16	INTRON	yes
14	60756786	60757243	-	0	0.1	0.1	0.25	0.475	0.28	INTRON	yes
14	60823533	60823844	12442	0	0.36	0	0.0210526	0.25	0.25	INTERGENIC	no
14	64043965	64044247	-	0.466667	0.3	3.46945e-18	0.0333333	0.166667	0.466667	INTRON	yes
14	67845909	67846210	198446	1.19696e-16	1.19696e-16	1.19696e-16	0.478261	0.576471	0.7	INTERGENIC	yes
14	70662570	70665960	-	0.1	0.32	0.625	0	0	0	INTRON	no
14	74150599	74150892	1005856	0.7	0.82	0	0	0	0.1	INTERGENIC	yes
14	77935698	77936005	7101	0.0625	0.0625	0.25	0.1	0.1	0.1	INTERGENIC	no
14	78899370	78899662	94372	0	0	0.0769231	0.0210526	0.345455	0.478261	INTERGENIC	no
14	86699966	86700281	207191	0.32	0.148387	0.32	0.0210526	0.22	0.356098	INTERGENIC	yes
14	91691446	91691595	498768	0.123077	0.803279	0.6	1.19696e-16	1.19696e-16	1.19696e-16	INTERGENIC	yes
14	91973289	91973557	216806	0.7	0.478261	0.504348	0.187097	0	0	INTERGENIC	yes
14	92739658	92739948	390707	0.584615	0.584615	0.7	0	0.166667	0.1	INTERGENIC	yes
14	97894581	97894881	10819	0.803279	0.6	0.478261	0	0.0769231	0	INTERGENIC	yes
14	98637887	98638165	-	0.36	0.169231	0.0333333	0	0.0285714	0.2	INTRON	yes
14	100083354	100083683	93124	0.133333	0.133333	0.133333	0	0	0.266667	INTERGENIC	no
14	100964570	100964856	178913	0.4	0.4	0.4	0.1	0	0.0842105	INTERGENIC	no
14	105015523	105015830	613708	0.571429	0.28	0	0.225806	0.0842105	0.1	INTERGENIC	no
14	108435717	108436019	70946	0.13	0.345455	0.2	0.0769231	0	0.0769231	INTERGENIC	yes
14	108524709	108525016	-	0.133333	0.133333	0.133333	0.133333	0.0333333	0.45	INTRON	yes
14	108532833	108533156	-	0	0	0	0	0.025	0.561538	INTRON	no
14	109370278	109370606	-	0.433333	0.433333	0.0333333	0.133333	0	0	INTRON	yes
14	109725489	109727443	-	0.32	0.32	0	0	0	0.514286	INTRON	yes
14	111601587	111601880	-	0.7	0.475	0.25	0	0	0.1	INTRON	yes
14	117760593	117760883	-	0	0.166667	0	0.7	0.561538	0.45	INTRON	yes
14	119960606	119960891	-	0.25	0.542857	0.138462	0.187097	0	0.36	INTRON	yes
14	122321749	122321943	-	0	0	0	0.3	0.1	0.82	INTRON	no
14	123112412	123112739	-	0	0.2	0	0.475	0.138462	0.475	INTRON	yes
14	123139455	123139777	-	0	1.19696e-16	0	0.7	0.385366	0.7	INTRON	yes
14	126211398	126211710	190302	0.7	0.6	0.0285714	1.19696e-16	1.19696e-16	1.19696e-16	INTERGENIC	yes
14	126345103	126348961	324007	0	0.13	0.0210526	0.25	0.0769231	0.25	INTERGENIC	yes
14	128554769	128562504	195261	0.2	0.333333	0.2	0.5	0	0.0333333	INTERGENIC	no
14	130481705	130482014	722868	0.025	0.148387	0.32	0	0	0.22	INTERGENIC	yes
14	133417399	133417580	95933	0.25	0.0769231	0.0769231	0.0210526	0	0.345455	INTERGENIC	no
14	135920022	135920178	-	0	0	0	0	0.318182	0.133333	INTRON	no
14	136623053	136623365	-	0.385366	0	0	0.187097	0.0625	0.36	INTRON	no
14	136794155	136797734	-	0.733333	0.36	0.3	0	0	0	INTRON	yes
14	137080906	137081182	500694	0.187097	0.187097	0.187097	0.107692	0	0.107692	INTERGENIC	yes
14	137123110	137123387	469673	0.6	0.187097	0.478261	1.19696e-16	0	1.19696e-16	INTERGENIC	yes
14	140585989	140586269	-	0.25	0.25	0.0769231	0	0.0210526	0.228571	INTRON	yes
14	141218357	141218498	-	0.123077	0.3	0	3.46945e-18	0.504348	0.0210526	INTRON	no
14	145078732	145078801	68049	1.19696e-16	1.19696e-16	0	0.504348	0.266667	0.504348	INTERGENIC	no
14	146590492	146590786	26605	0.36	0.187097	0.0625	0.138462	0.138462	0.138462	INTERGENIC	yes
14	146909471	146909790	-	0	0.22	0	0.32	0.025	0.32	INTRON	no
14	147342920	147343229	-	0.2	0.5	0	0	0.2	0.5	INTRON	no
14	149193445	149193736	-	0.452174	0.1	0.2	0	0.2	0.2	INTRON	no
15	1025200	1025503	21580	0.478261	0.345455	0.625	0	0	0	INTERGENIC	no
15	4381675	4381737	470553	0.803279	0.803279	0.414634	0	0	1.19696e-16	INTERGENIC	yes
15	4404298	4404423	493176	0.1	0	0.1	0.475	0.475	0.82	INTERGENIC	yes
15	4911338	4911607	1000216	0	0	1.19696e-16	0.466667	0.542857	0.466667	INTERGENIC	yes
15	9804152	9804407	-	0.414634	0.414634	0	0.4	0	0.4	INTRON	yes
15	12640557	12641820	139667	0.7	0.678571	0.909091	0	0.0769231	0	INTERGENIC	yes
15	16252488	16252674	155932	0.909091	0.3	0.414634	1.19696e-16	0.123077	1.19696e-16	INTERGENIC	yes
15	17395651	17395728	115416	0	0	0	0.82	0.466667	0.909091	INTERGENIC	yes
15	18114074	18114374	10953	0.7	0.6	0.3	0	0	1.19696e-16	INTERGENIC	yes
15	18565640	18566171	-	0.466667	0	0.466667	0.0666667	0	0.466667	INTRON	yes
15	19737934	19738237	27559	0.433333	0.133333	0.266667	0.133333	0	0.433333	INTERGENIC	no
15	19973684	19973955	-	0.1	0.1	0.1	0	0.0142857	0.7	INTRON	no
15	20739734	20740474	373715	0	0	0.1	0.65	0.2	0.82	INTERGENIC	no
15	22398735	22398927	14309	0.1	0.1	0.1	0.133333	0.0625	0.584615	INTERGENIC	yes
15	25447817	25448422	208759	0.133333	0.133333	0.133333	0.45	0	0	INTERGENIC	no
15	27440798	27441150	466643	0.433333	0.133333	0.0333333	0.0333333	0.0333333	0.433333	INTERGENIC	yes
15	35592796	35593074	77768	0.514286	0	0.0210526	0.148387	0	0	INTERGENIC	no
15	36839123	36839420	192567	0.3	0.0142857	0	0.16	0.13	0.257143	INTERGENIC	no
15	38268307	38268617	-	0.733333	0.169231	0.36	0.0285714	0	0	INTRON	no
15	39080796	39081082	187099	0	0	0	0.542857	0.385366	0.138462	INTERGENIC	yes
15	47831871	47832192	2207933	0.2	0.372727	0.7	0	0	0.1	INTERGENIC	yes
15	52841766	52842049	80399	0.433333	0.433333	0.266667	0.433333	0	0	INTERGENIC	yes
15	52854944	52855246	67202	0.514286	0.514286	0.356098	0.32	0	0	INTERGENIC	yes
15	58174738	58175023	613073	0.0285714	0	0	0.6	0.803279	0.909091	INTERGENIC	yes
15	66404151	66404999	16183	0	0.345455	0.345455	0.25	0	0	INTERGENIC	yes
15	67955906	67956050	96143	0.166667	0.1	0	0.82	0.166667	0.372727	INTERGENIC	yes
15	69155366	69155423	92592	0	0	0.187097	0.542857	0.385366	0.542857	INTERGENIC	yes
15	79342872	79343019	20534	0.466667	0.3	0.82	0	0	0.3	INTERGENIC	no
15	80083264	80083327	-	0	0	0.0625	0.542857	0.542857	0.542857	INTRON	yes
15	86328083	86328374	16178	0.25	0.542857	0.25	0.187097	0	0.187097	INTERGENIC	yes
15	86610442	86610741	-	1.19696e-16	1.19696e-16	0.266667	0.6	0.356098	0.803279	INTRON	no
15	86928248	86928544	-	0.1	0	0	0.82	0.82	0.82	INTRON	yes
15	87106281	87106898	73306	0.1	0.1	0	0.475	0.7	0.584615	INTERGENIC	yes
15	88285486	88285763	29260	0	0	0.0769231	0.478261	0.228571	0	INTERGENIC	yes
15	91687322	91687616	158421	0.478261	1.19696e-16	0	0.504348	0.478261	0.909091	INTERGENIC	yes
15	96694038	96694337	-	0	0.6	0	0.2	0.2	0.2	INTRON	yes
15	108708972	108709032	312060	0.478261	0.625	0.345455	0.25	0	0.0526316	INTERGENIC	yes
15	115497701	115498034	-	0	0.425	0.133333	0	0	0	INTRON	no
15	116660304	116660730	32748	0.133333	0	0	0.711111	0	0.711111	INTERGENIC	yes
15	124640485	124640765	-	0.36	0.36	0.36	0.36	0.138462	0.138462	INTRON	yes
15	124754697	124754986	14522	0.356098	0.803279	0.187097	0	0	1.19696e-16	INTERGENIC	yes
15	127099262	127101186	639119	0.133333	0.1	0.475	0.1	0.1	0.1	INTERGENIC	no
15	130488654	130488927	58151	1.19696e-16	0	0	0.571429	1.19696e-16	0.733333	INTERGENIC	no
15	136973021	136974936	41785	0.2	0.2	0.2	0.333333	0.1	0	INTERGENIC	yes
15	137182991	137184317	251755	0	0.3	0	0.257143	0.257143	0.257143	INTERGENIC	no
15	144434057	144434205	153995	0.36	0.138462	0.0285714	0.2	0.0285714	0.2	INTERGENIC	no
15	145068262	145068592	61533	0	0	0	0.333333	0.138462	0.306667	INTERGENIC	no
15	145769562	145769872	16888	0.2	0.2	0	0	0.138462	0.333333	INTERGENIC	no
15	145952283	145952591	12434	0.542857	0.542857	0.138462	0.187097	0	0.138462	INTERGENIC	no
15	149057496	149057810	65552	0.133333	0.133333	0.133333	0	0	0.138462	INTERGENIC	no
16	2652509	2652734	1183497	0	0	0	0.433333	0.36	0.32	INTERGENIC	no
16	4349544	4357138	19664	0.138462	0.542857	0.385366	0	0	0.0625	INTERGENIC	yes
16	6209933	6210241	-	0	0.133333	0	0.266667	0.0333333	0.0333333	INTRON	no
16	7283046	7283356	453689	0.1	0	0.1	0.372727	0.25	0.7	INTERGENIC	yes
16	7428326	7428605	598969	0	0.45	0	0.28	0.7	0.82	INTERGENIC	no
16	9895639	9901140	372375	0	1.19696e-16	1.19696e-16	0.3	0.225806	0.6	INTERGENIC	no
16	9902822	9903224	370291	0	1.19696e-16	1.19696e-16	0.3	0.225806	0.6	INTERGENIC	no
16	10033611	10033892	239623	0.32	0	0.148387	0.0210526	0.107692	0.514286	INTERGENIC	yes
16	17101248	17101587	1249714	0	1.19696e-16	1.19696e-16	0.504348	0	0.7	INTERGENIC	no
16	17108705	17111401	1239900	0	0.36	0.187097	0.0526316	0.385366	0	INTERGENIC	no
16	22019084	22019375	103133	1.19696e-16	1.19696e-16	0	0.3	0.385366	0.504348	INTERGENIC	yes
16	29979769	29981697	273760	0.3	0	0.3	0.0333333	0	0.372727	INTERGENIC	yes
16	31172548	31172950	-	0.36	0	0	0.138462	0	0.542857	INTRON	yes
16	31408894	31408959	59945	0	1.19696e-16	0.2	0.82	0.433333	0.909091	INTERGENIC	yes
16	33140992	33146870	581990	0	0.133333	0	0.576471	0.2	0.333333	INTERGENIC	yes
16	47101456	47101506	-	0.36	0.36	0.36	0	0	0.107692	INTRON	yes
16	48862645	48863014	155129	0.678571	0.385366	0.356098	1.19696e-16	0	1.19696e-16	INTERGENIC	yes
16	51020530	51020820	35314	0.433333	0.433333	0.133333	0	0	0	INTERGENIC	no
16	51881211	51881486	-	0.25	0.25	0.25	0	0	0.1	INTRON	no
16	53757873	53758139	423309	0.133333	0.133333	0	0	0.45	0.576471	INTERGENIC	yes
16	62483589	62491123	1260271	0	0.1	0.1	0.82	0.4	0.733333	INTERGENIC	yes
16	62718951	62719771	1495633	0.1	0.1	0.1	0.166667	0.166667	0.345455	INTERGENIC	yes
16	62741422	62741706	1518104	0.65	0.372727	0.0526316	0.0526316	0.0142857	0.0142857	INTERGENIC	no
16	63709749	63710040	723800	0	0	0	0.4	0.25	0.4	INTERGENIC	no
16	64396703	64396858	36982	0.345455	0.65	0.372727	0	0	0.0142857	INTERGENIC	yes
16	71360996	71361196	16227	0	0.3	0.2	0.542857	0.65	0.82	INTERGENIC	no
16	72021799	72022066	10318	0.433333	0.433333	0.433333	0	0	0	INTERGENIC	no
16	72033490	72033876	1106	0	0	0	0.3	0.2	0.65	INTERGENIC	no
16	77382215	77382499	-	0	0	0.333333	0.2	0.0285714	0.2	INTRON	no
16	77423015	77423087	20192	0	0	0	0.3	0.2	0.625	INTERGENIC	no
16	81463179	81463478	134847	0	0	0.228571	0	0.133333	0.133333	INTERGENIC	no
16	82747103	82747702	-	0	0	0	0.36	0.466667	0.82	INTRON	yes
16	82767165	82768118	-	0	0	0	0.466667	0.36	0.909091	INTRON	no
16	83204804	83205901	305783	0	0	0	0.5	0.4	0.4	INTERGENIC	no
17	8806837	8807126	522846	0.138462	0.36	0	0.542857	0.25	0.542857	INTERGENIC	no
17	8879185	8879466	460324	0.266667	0.133333	0.266667	0	0	0.0333333	INTERGENIC	no
17	13242647	13242938	45422	0	0.5	0	0.1	0.166667	0.5	INTERGENIC	no
17	15969423	15969505	5668	0.166667	0.466667	0.166667	0.166667	0	0	INTERGENIC	no
17	17104093	17104156	51484	0	0	0	0.625	0.1	0.82	INTERGENIC	yes
17	18859074	18859395	-	0.385366	0	0.107692	0.0625	0.36	0.36	INTRON	yes
17	20585396	20586315	-	0	0	0	0.433333	0.542857	0.3	INTRON	yes
17	20613440	20613769	-	0.478261	0.478261	0	0	0.0769231	0.25	INTRON	no
17	28320642	28320946	-	0.1	0.1	0.1	0.345455	0.584615	0.25	INTRON	yes
17	30095562	30095661	-	0.45	0.0625	0.584615	0.1	0	0	INTRON	yes
17	35270408	35270707	-	0.1	0.1	0	0	0.166667	0.584615	INTRON	no
17	37723039	37723547	72394	0.2	0	0	0.733333	0.0666667	0.36	INTERGENIC	no
17	50005850	50005919	332976	0.1	0.1	0.1	0	0.1	0.475	INTERGENIC	no
17	53197600	53197824	11792	0	0.1	0.1	0.372727	0.0142857	0.0142857	INTERGENIC	no
17	54392292	54392581	-	0.0285714	0.2	0.2	0.0666667	0.0333333	0.475	INTRON	yes
17	57034514	57034815	-	0.542857	0.25	0.385366	0.187097	0	0.36	INTRON	yes
17	57905300	57905594	40518	0.0285714	0	0	0.187097	0.504348	0.803279	INTERGENIC	yes
17	59092369	59092689	207485	0.138462	0.385366	0	0.36	0.187097	0.187097	INTERGENIC	no
17	59422152	59422503	-	0	0	0	0.36	0.25	0.433333	INTRON	no
17	59877764	59877838	107089	0	0	0	0.32	0.2	0.542857	INTERGENIC	no
17	60720004	60720482	328938	0.28	0.345455	0.584615	0	0	0	INTERGENIC	yes
17	61514365	61514992	204719	0.0625	0	0	0.25	0.25	0.25	INTERGENIC	yes
17	64306140	64306424	21868	0	0.3	0.3	0.372727	0	0.13	INTERGENIC	yes
18	3834068	3834197	209372	0.166667	0	0.166667	0.466667	0.3	0.466667	INTERGENIC	no
18	5151372	5151655	174742	0	0.0210526	0.0625	0.542857	0.542857	0.542857	INTERGENIC	no
18	7122679	7122995	11216	0.0142857	0.345455	0.166667	0.1	0	0.1	INTERGENIC	yes
18	8224815	8225131	10777	0.0333333	0.733333	0.475	0	0	0.0285714	INTERGENIC	yes
18	11051477	11051746	-	0.32	0.25	0.542857	0	0	0	INTRON	no
18	13882808	13883082	424631	0.2	0	0	0.6	0.333333	0.733333	INTERGENIC	yes
18	15493094	15493608	103113	0.2	0.2	0.2	0.0333333	0	0.0666667	INTERGENIC	no
18	16088470	16088773	-	0.257143	0.36	0.138462	0.2	0.0285714	0.2	INTRON	yes
18	19847137	19847434	15298	0.385366	0	0.25	0.0625	0.0625	0.36	INTERGENIC	yes
18	20914093	20914389	-	0.25	0	0	0.187097	0.187097	0.0625	INTRON	no
18	25267841	25267919	10483	0.504348	0.909091	0.123077	0	0	0.0285714	INTERGENIC	no
18	25611583	25611865	111589	0.25	0.25	0.25	0.228571	0	0	INTERGENIC	yes
18	29890194	29890475	33468	0.1	0.166667	0.1	0.7	0.133333	0.584615	INTERGENIC	no
18	31186715	31186811	-	0.333333	0.711111	0	0	0.133333	0.133333	INTRON	no
18	37237114	37237175	56897	0.1	0.1	0.1	0	0.0142857	0.7	INTERGENIC	yes
18	43649267	43649566	219814	0.1	0	0.1	0.1	0.25	0.82	INTERGENIC	yes
18	44587404	44587684	56749	0	0	0.0333333	0.3	0.3	0.3	INTERGENIC	no
18	52632614	52632903	-	0.0285714	0.385366	0.7	1.19696e-16	1.19696e-16	1.19696e-16	INTRON	yes
18	55667508	55667819	-	0.584615	0.0142857	0.0142857	0.1	0	0.1	INTRON	no
18	56051228	56054076	-	0	0.0333333	0.0333333	0.433333	0.433333	0.433333	INTRON	no
