# Supplementary material for: Genome-wide analysis of structural variants reveals genetic differences in Chinese pigs
Source: PLoS One. 2017 Oct 24;12(10):e0186721. doi: 10.1371/journal.pone.0186721 (PMC5655481; doi:10.1371/journal.pone.0186721)
Supplement: S14 Table — (XLSX) [file pone.0186721.s029.xlsx]

## Sheet: S14 Table 
S14 Table. GO enrichment of genes that are identified in the SCPG vs. NCPG comparison to be potentially affected by D50 group of deletions in DEL-DC.
GO ID	GO term	Gene number	P value
GO:0051962	Positive regulation of nervous system development	10	1e-05
GO:0051960	Regulation of nervous system development	13	2.6e-05
GO:0007399	Nervous system development	22	4.6e-05
GO:0051965	Positive regulation of synapse assembly	4	0.00027
GO:2001222	Regulation of neuron migration	3	0.00038
GO:0001764	Neuron migration	5	0.00042
GO:0051963	Regulation of synapse assembly	4	0.00051
GO:0050767	Regulation of neurogenesis	10	0.00053
GO:0022008	Neurogenesis	16	0.0006
GO:0007409	Axonogenesis	8	0.00072
GO:0048699	Generation of neurons	15	0.00079
GO:0061564	Axon development	8	0.00096
GO:0048858	Cell projection morphogenesis	11	0.00132
GO:0050807	Regulation of synapse organization	4	0.00158
